# Supplementary material for: Selective haematological cancer eradication with preserved haematopoiesis
Source: Nature. 2024 May 22;630(8017):728–35. doi: 10.1038/s41586-024-07456-3 (PMC11186773; doi:10.1038/s41586-024-07456-3)
Supplement: Supplementary file 3 — Plasmids used in this study. [file 41586_2024_7456_MOESM3_ESM.xlsx]

## Sheet: Sheet1
Supplementary Table 1
RRID	Addgene plasmid name	Short name	Company	Catalog #
RRID:Addgene_48138	pSpCas9(BB)-2A-GFP (PX458)	px458	Addgene	48138
	CD45 cDNA ORF Clone, Human, untagged		Sino Biological	HG14197-UT
RRID:Addgene_140244	SPACE-NG (pRZ5150)	SPACE-NG	Addgene	140244
RRID:Addgene_138491	ABE8e-NG	ABE8e-NG	Addgene	138491
RRID:Addgene_140003	pCMV-T7-ABEmax(7.10)-SpRY-P2A-EGFP (RTW5025)	ABEmax-SpRY	Addgene	140003
RRID:Addgene_140002	pCMV-T7-ABEmax(7.10)-SpG-P2A-EGFP (RTW4562)	ABEmax-SpG	Addgene	140002
RRID:Addgene_140001	pCAG-CBE4max-SpCas9-NG-P2A-EGFP (RTW4554)	CBE4max-NG	Addgene	140001
RRID:Addgene_139998	pCAG-CBE4max-SpG-P2A-EGFP (RTW4552)	CBE4max-SpG	Addgene	139998
RRID:Addgene_108381	xCas9(3.7)-BE4	xCas9(3.7)-BE4	Addgene	108381
RRID:Addgene_75020	MI-Luciferase-IRES-mCherry		Addgene	75020
