# Supplementary material for: Selective haematological cancer eradication with preserved haematopoiesis
Source: Nature. 2024 May 22;630(8017):728–35. doi: 10.1038/s41586-024-07456-3 (PMC11186773; doi:10.1038/s41586-024-07456-3)
Supplement: Supplementary file 4 — sgRNAs used in this study. [file 41586_2024_7456_MOESM4_ESM.xlsx]

## Sheet: Sheet1
Supplementary Table 2
sgRNA ID	sequence (5'-3')	Targeted DNA strand	PAM
sgRNA-1	GCTAAATGTTAATGAGAATG	(+)	TGG
sgRNA-2	TTAATGAGAATGTGGAATGT	(+)	GGA
sgRNA-3	GTTAATGAGAATGTGGAATG	(+)	TGG
sgRNA-4	ATGTTAATGAGAATGTGGAA	(+)	TGT
sgRNA-5	CTAAATGTTAATGAGAATGT	(+)	GGA
sgRNA-6	AAGCTAAATGTTAATGAGAA	(+)	TGT
sgRNA-7	TGGAATGTGGAAACAATACT	(+)	TGC
sgRNA-8	CAATACTTGCACAAACAATG	(+)	AGG
sgRNA-9	TACTTGCACAAACAATGAGG	(+)	TGC
sgRNA-10	AATACTTGCACAAACAATGA	(+)	GGT
sgRNA-11	AACAATACTTGCACAAACAA	(+)	TGA
sgRNA-12	AGGTGCATAACCTTACAGAA	(+)	TGT
sgRNA-13	AATGAGGTGCATAACCTTAC	(+)	AGA
sgRNA-14	AACCTTTACTTGTGATACAC	(+)	AGA
sgRNA-15	AATATTGAAACCTTTACTTG	(+)	TGA
sgRNA-18	AATATGATATTTGATAATAA	(+)	AGA
sgRNA-19	GATAATAAAGAAATTAAATT	(+)	AGA
sgRNA-20	GAAATTAAATTAGAAAACCT	(+)	TGA
sgRNA-21	AAATTAGAAAACCTTGAACC	(+)	CGA
sgRNA-22	AAACCTTGAACCCGAACATG	(+)	AGT
sgRNA-23	TGAACCCGAACATGAGTATA	(+)	AGT
sgRNA-24	AACCCGAACATGAGTATAAG	(+)	TGT
sgRNA-25	CCCGAACATGAGTATAAGTG	(+)	TGA
sgRNA-26	CATGAGTATAAGTGTGACTC	(+)	AGA
sgRNA-27	AATACTCTATAATAACCACA	(+)	AGT
sgRNA-28	TCATTAACATTTAGCTTTGC	(-)	TGT
sgRNA-29	TTCTCATTAACATTTAGCTT	(-)	TGC
sgRNA-30	CCACATTCTCATTAACATTT	(-)	AGC
sgRNA-31	CTCATTGTTTGTGCAAGTAT	(-)	TGT
sgRNA-32	TGCACCTCATTGTTTGTGCA	(-)	AGT
sgRNA-33	GTTATGCACCTCATTGTTTG	(-)	TGC
sgRNA-34	TTACCACACTGAAATCTGTA	(-)	GGT
sgRNA-38	CACACTTATACTCATGTTCG	(-)	GGT
sgRNA-39	TATACTCATGTTCGGGTTCA	(-)	AGG
sgRNA-40	ATACTCATGTTCGGGTTCAA	(-)	GGT
sgRNA-41	TCACACTTATACTCATGTTC	(-)	GGG
sgRNA-42	GTCACACTTATACTCATGTT	(-)	CGG
sgRNA-43	CTGAGTCACACTTATACTCA	(-)	TGT
sgRNA-44	ATATCTCATAATTCATGTAC	(+)	TGC
sgRNA-45	AGTACATGAATTATGAGATA	(-)	TGG
sgRNA-46	GTACATGAATTATGAGATAT	(-)	GGA
sgRNA-47	GAATTATGAGATATGGAAAC	(-)	AGA
sgRNA-48	CATAATTCATGTACTGCTCC	(+)	TGA
sgRNA-49	GATAATAAAGAAATTAAATT	(+)	AGA
sgRNA-49.2	AATAAAGAAATTAAATTAGA	(+)	AAA
sgRNA-49.3	ATAATAAAGAAATTAAATTA	(+)	GAA
sgRNA-49.4	TAATAAAGAAATTAAATTAG	(+)	AAA
sgRNA-49.5	ATAAAGAAATTAAATTAGAA	(+)	AAC
sgRNA-49.6	TAAAGAAATTAAATTAGAAA	(+)	ACC
sgRNA-49.7	AAAGAAATTAAATTAGAAAA	(+)	CCT
sgRNA-49.8	AAGAAATTAAATTAGAAAAC	(+)	CTT
sgRNA-NTC	GCACTACCAGAGCTAACTCA
