# Supplementary material for: Selective haematological cancer eradication with preserved haematopoiesis
Source: Nature. 2024 May 22;630(8017):728–35. doi: 10.1038/s41586-024-07456-3 (PMC11186773; doi:10.1038/s41586-024-07456-3)
Supplement: Supplementary file 5 — Genomic coordinates of the rhAMP-SEQ performed in this study. [file 41586_2024_7456_MOESM5_ESM.xlsx]

## Sheet: Sheet1
Supplementary Table 3
Genomic_coordinates	Treatment	Control	P-value	Difference	FDR	Genomic location	Strand
Cultured
chr1:198709701-198709724	sg49.3 (Donor 1)	sgNTC (Donor 1)	0	0.348227	0	exon (NM_002838, exon 11 of 33)	+
chr13:26973696-26973719	sg49.3 (Donor 1)	sgNTC (Donor 1)	5.95043e-207	0.0520897	1.75538e-205	Intergenic	+
chr16:886007-886030	sg49.3 (Donor 1)	sgNTC (Donor 1)	3.28566e-25	0.0132839	6.46179e-24	intron (NR_147885, intron 5 of 11)	+
chr12:68168781-68168804	sg49.3 (Donor 1)	sgNTC (Donor 1)	7.79154e-24	0.0129568	1.14925e-22	Intergenic	+
chr1:198709701-198709724	sg49.3 (Donor 2)	sgNTC (Donor 2)	0	0.252219	0	exon (NM_002838, exon 11 of 33)	+
chr13:26973696-26973719	sg49.3 (Donor 2)	sgNTC (Donor 2)	1.09853e-23	0.0203971	3.24066e-22	Intergenic	+
Primary transplant - Bone Marrow
chr1:198709701-198709724	sg49.3 + CIM053-SG3376	sgNTC + Saline	0	0.987584	0	exon (NM_002838, exon 11 of 33)	+
chr13:26973696-26973719	sg49.3 + CIM053-SG3376	sgNTC + Saline	0	0.0556997	0	Intergenic	+
chr12:68168781-68168804	sg49.3 + CIM053-SG3376	sgNTC + Saline	1.80276e-146	0.0433762	3.54544e-145	Intergenic	+
chr17:65771629-65771652	sg49.3 + CIM053-SG3376	sgNTC + Saline	5.7228e-84	0.022921	8.44113e-83	intron (NM_001353128, intron 19 of 24)	+
chr2:185512341-185512364	sg49.3 + CIM053-SG3376	sgNTC + Saline	6.00233e-40	0.0243673	7.08275e-39	Intergenic	-
chr1:87868659-87868682	sg49.3 + CIM053-SG3376	sgNTC + Saline	1.78234e-32	0.0170309	1.75264e-31	Intergenic	+
chr16:886007-886030	sg49.3 + CIM053-SG3376	sgNTC + Saline	2.39928e-11	0.0288465	1.76947e-10	intron (NR_147885, intron 5 of 11)	+
chr1:198709701-198709724	sg49.3 + Saline (Host 1)	sgNTC + Saline	0	0.559473	0	exon (NM_002838, exon 11 of 33)	+
chr13:26973696-26973719	sg49.3 + Saline (Host 1)	sgNTC + Saline	3.25748e-271	0.0480375	9.60958e-270	Intergenic	+
chr13:48592928-48592951	sg49.3 + Saline (Host 1)	sgNTC + Saline	9.58028e-36	0.0137056	1.88412e-34	Intergenic	-
chr16:886007-886030	sg49.3 + Saline (Host 1)	sgNTC + Saline	5.71221e-23	0.0425623	8.42551e-22	intron (NR_147885, intron 5 of 11)	+
chr12:68168781-68168804	sg49.3 + Saline (Host 1)	sgNTC + Saline	7.50563e-22	0.0115976	8.85665e-21	Intergenic	+
chr1:198709701-198709724	sg49.3 + Saline (Host 2)	sgNTC + Saline	0	0.49014	0	exon (NM_002838, exon 11 of 33)	+
chr13:26973696-26973719	sg49.3 + Saline (Host 2)	sgNTC + Saline	3.52326e-247	0.0460589	1.03936e-245	Intergenic	+
chr12:68168781-68168804	sg49.3 + Saline (Host 2)	sgNTC + Saline	2.6745e-25	0.0129924	5.25984e-24	Intergenic	+
chr16:886007-886030	sg49.3 + Saline (Host 2)	sgNTC + Saline	2.38351e-11	0.0297115	3.51567e-10	intron (NR_147885, intron 5 of 11)	+
Primary transplant - Spleen
chr1:198709701-198709724	sg49.3 + CIM053-SG3376	sgNTC + Saline	0	0.977221	0	exon (NM_002838, exon 11 of 33)	+
chr13:26973696-26973719	sg49.3 + CIM053-SG3376	sgNTC + Saline	0	0.0878	0	Intergenic	+
chr12:68168781-68168804	sg49.3 + CIM053-SG3376	sgNTC + Saline	6.20682e-85	0.0343707	1.22067e-83	Intergenic	+
chr17:65771629-65771652	sg49.3 + CIM053-SG3376	sgNTC + Saline	4.13084e-30	0.0121384	6.09299e-29	intron (NM_001353128, intron 19 of 24)	+
chr16:886007-886030	sg49.3 + CIM053-SG3376	sgNTC + Saline	1.16708e-25	0.0411201	1.37715e-24	intron (NR_147885, intron 5 of 11)	+
chr1:198709701-198709724	sg49.3 + Saline (Host 1)	sgNTC + Saline	0	0.54676	0	exon (NM_002838, exon 11 of 33)	+
chr13:26973696-26973719	sg49.3 + Saline (Host 1)	sgNTC + Saline	4.13232e-195	0.041261	1.21903e-193	Intergenic	+
chr12:68168781-68168804	sg49.3 + Saline (Host 1)	sgNTC + Saline	9.39098e-33	0.017746	1.84689e-31	Intergenic	+
chr16:886007-886030	sg49.3 + Saline (Host 1)	sgNTC + Saline	4.42614e-25	0.0280841	6.52855e-24	intron (NR_147885, intron 5 of 11)	+
chr1:198709701-198709724	sg49.3 + Saline (Host 2)	sgNTC + Saline	0	0.567044	0	exon (NM_002838, exon 11 of 33)	+
chr13:26973696-26973719	sg49.3 + Saline (Host 2)	sgNTC + Saline	2.71027e-245	0.0519868	7.9953e-244	Intergenic	+
chr12:68168781-68168804	sg49.3 + Saline (Host 2)	sgNTC + Saline	3.94909e-29	0.0170883	7.76654e-28	Intergenic	+
chr16:886007-886030	sg49.3 + Saline (Host 2)	sgNTC + Saline	5.1853e-21	0.0260408	7.64832e-20	intron (NR_147885, intron 5 of 11)	+
Secondary transplant - Spleen
chr1:198709701-198709724	sg49.3 + CIM053-SG3376	sgNTC + Saline	0	0.978115	0	exon (NM_002838, exon 11 of 33)	+
chr13:26973696-26973719	sg49.3 + CIM053-SG3376	sgNTC + Saline	0	0.10789	0	Intergenic	+
chr11:81492303-81492326	sg49.3 + CIM053-SG3376	sgNTC + Saline	1.98405e-77	0.0275429	3.90196e-76	Intergenic	+
chr12:68168781-68168804	sg49.3 + CIM053-SG3376	sgNTC + Saline	2.45251e-50	0.0301015	3.61745e-49	Intergenic	+
chr1:87868659-87868682	sg49.3 + CIM053-SG3376	sgNTC + Saline	1.45316e-21	0.0169641	1.71473e-20	Intergenic	+
chr17:65771629-65771652	sg49.3 + CIM053-SG3376	sgNTC + Saline	1.13831e-19	0.0118237	1.11934e-18	intron (NM_001353128, intron 19 of 24)	+
chr16:886007-886030	sg49.3 + CIM053-SG3376	sgNTC + Saline	1.37856e-17	0.0511582	1.16193e-16	intron (NR_147885, intron 5 of 11)	+
chr6:156162033-156162056	sg49.3 + CIM053-SG3376	sgNTC + Saline	2.34538e-08	0.0147044	1.72972e-07	Intergenic	-
chr1:198709701-198709724	sg49.3 + Saline (Host 1)	sgNTC + Saline	0	0.519911	0	exon (NM_002838, exon 11 of 33)	+
chr13:26973696-26973719	sg49.3 + Saline (Host 1)	sgNTC + Saline	3.63633e-210	0.0560669	1.07272e-208	Intergenic	+
chr11:81492303-81492326	sg49.3 + Saline (Host 1)	sgNTC + Saline	2.58862e-20	0.0114064	5.09096e-19	Intergenic	+
chr16:886007-886030	sg49.3 + Saline (Host 1)	sgNTC + Saline	1.68164e-09	0.0263685	2.48042e-08	intron (NR_147885, intron 5 of 11)	+
chr1:198709701-198709724	sg49.3 + Saline (Host 2)	sgNTC + Saline	0	0.49949	0	exon (NM_002838, exon 11 of 33)	+
chr13:26973696-26973719	sg49.3 + Saline (Host 2)	sgNTC + Saline	2.1736e-115	0.0386639	6.41213e-114	Intergenic	+
chr11:81492303-81492326	sg49.3 + Saline (Host 2)	sgNTC + Saline	2.10576e-51	0.0219802	4.14134e-50	Intergenic	+
chr17:65771629-65771652	sg49.3 + Saline (Host 2)	sgNTC + Saline	1.84134e-15	0.0103529	2.71598e-14	intron (NM_001353128, intron 19 of 24)	+
chr16:886007-886030	sg49.3 + Saline (Host 2)	sgNTC + Saline	0.00207134	0.0106783	0.0203682	intron (NR_147885, intron 5 of 11)	+
