# Supplementary material for: Selective haematological cancer eradication with preserved haematopoiesis
Source: Nature. 2024 May 22;630(8017):728–35. doi: 10.1038/s41586-024-07456-3 (PMC11186773; doi:10.1038/s41586-024-07456-3)
Supplement: Supplementary file 6 — Oligonucleotide primers used in this study. [file 41586_2024_7456_MOESM6_ESM.xlsx]

## Sheet: Sheet1
Supplementary Table 4
Oligo name	Oligo sequence (5' - 3')		CD45RO mutants table
U6_promoter_For	GAGGGCCTATTTCCCATGATTCC		Variant	HindIII-Variant (PCR1)	Variant-XcmI (PCR2)	HindIII-Variant-XcmI (PCR3)
CD45_exon10_For	CCATAGCAATCTCAATCCTTGCC		N255G	2548/2550	2556/2549	2548/2549
CD45_exon10_Rev	TGCCTGTGTATAACAATTGCCAAG		E259G	2548/2551	2557/2549	2548/2549
CD45_exon9_For	ACAAGCTGAGGTCCTTGTTAG		E269G	2548/2552	2558/2549	2548/2549
CD45_exon9_Rev	AGCAGAAAGTTCACCCACTTG		I328V	2548/2553	2559/2549	2548/2549
CD45_exon11_For	TGACCTCAAGCTATGTATATGAGG		E360G	2548/2554	2560/2549	2548/2549
CD45_exon11_Rev	AGACTGTTACCTCACACCATATAC		E364K	2548/2555	2561/2549	2548/2549
CD45_K352_NGS_For	GGTAATTTCCACAGATGTTTCAATC		E269G+H271R	2548/2827	2832/2549	2548/2549
CD45_K352_NGS_Rev	AAGAACATGAAGAGAGAAGCAA		H285R	2548/2828	2833/2549	2548/2549
NGS_Illumina_adapter_CD45_K352_For	TCGTCGGCAGCGTCAGATGTGTATAAGAGACAGNNNNNTTTCCACAGATGTTTCAATCTG		N286D	2548/2829	2834/2549	2548/2549
NGS_Illumina_adapter_CD45_K352_Rev	TCGTCGGCAGCGTCAGATGTGTATAAGAGACAGNNNNNGTGCGTGAAATATTGCATCG		H285R+N286D	2548/2830	2835/2549	2548/2549
BbsI-crRNA-1-BbsI_For	CACCGCTAAATGTTAATGAGAATG		I283M	2548/2896	2898/2549	2548/2549
BbsI-crRNA-1-BbsI_Rev	AAACCATTCTCATTAACATTTAGC		I283M+H285R+N286D	2548/2897	2899/2549	2548/2549
BbsI-crRNA-2-BbsI_For	CACCTTAATGAGAATGTGGAATGT		N351D	2548/3179	3180/2549	2548/2549
BbsI-crRNA-2-BbsI_Rev	AAACACATTCCACATTCTCATTAA		K352G	2548/3181	3182/2549	2548/2549
BbsI-crRNA-3-BbsI_For	CACCGTTAATGAGAATGTGGAATG		K352E	2548/2851	2850/2549	2548/2549
BbsI-crRNA-3-BbsI_Rev	AAACCATTCCACATTCTCATTAAC		K352R	2548/3183	3184/2549	2548/2549
BbsI-crRNA-4-BbsI_For	CACCATGTTAATGAGAATGTGGAA		N351D+K352E	2548/3185	3186/2549	2548/2549
BbsI-crRNA-4-BbsI_Rev	AAACTTCCACATTCTCATTAACAT		Y232C	2548/3333	3334/2549	2548/2549
BbsI-crRNA-5-BbsI_For	CACCCTAAATGTTAATGAGAATGT
BbsI-crRNA-5-BbsI_Rev	AAACACATTCTCATTAACATTTAG		rhAmpSeq primers for off-target analysis
BbsI-crRNA-6-BbsI_For	CACCAAGCTAAATGTTAATGAGAA		Target Site	Assay ID	Forward Primer	Reverse Primer
BbsI-crRNA-6-BbsI_Rev	AAACTTCTCATTAACATTTAGCTT		chr1_150634574_150634597	RH.2CA9769CA9E6458Z0Z	/rhSeq-f/CTC CAC AAG ATC AGT ATT TTG AArC AGT G/GT4/	/rhSeq-r/GTA CCA AAT TTA AAT GGG CTT TTrG ATG C/GT1/
BbsI-crRNA-7-BbsI_For	CACCTGGAATGTGGAAACAATACT		chr1_156019041_156019064	RH.B769401A45D4482Z0Z	/rhSeq-f/GAG GAT CAC TTG CAG CTG rGGA AG/GT3/	/rhSeq-r/GAC CTG GAT TCT TCA GTG CrAA CAG /GT4/
BbsI-crRNA-7-BbsI_Rev	AAACAGTATTGTTTCCACATTCCA		chr1_186651567_186651590	RH.30AB81462E334FDZ0Z	/rhSeq-f/CAG GAT TTT ACC TAT TGC CAC ATT TrGT AAG /GT1/	/rhSeq-r/GTT CAG AAA GAA GAT GGA AAC TAG AGrC CAC A/GT1/
BbsI-crRNA-9-BbsI_For	CACCTACTTGCACAAACAATGAGG		chr1_195234221_195234244	RH.E0AE5A7E9A494C0Z0Z	/rhSeq-f/CCA CAT TTC CCA GCA AAA CArG CAA T/GT1/	/rhSeq-r/GGG TCT TGT TAT GTT CCT GAC ArGT AAC /GT3/
BbsI-crRNA-9-BbsI_Rev	AAACCCTCATTGTTTGTGCAAGTA		chr1_198709701_198709724	RH.09DB37ECD930414Z0Z	/rhSeq-f/GAA AAT AAA TGT GTG CGT GAA ATA TTG rCAT CG/GT4/	/rhSeq-r/ACA TAT AAA TGC AAG TAA CAT ACT CAC TrCC CAA /GT4/
BbsI-crRNA-10-BbsI_For	CACCAATACTTGCACAAACAATGA		chr1_51741745_51741768	RH.DD3FD2A01F0A402Z0Z	/rhSeq-f/CAC AGA AGT GGT TTT TCT TTA CAT rAGG TT/GT1/	/rhSeq-r/GTT TAT TAC ACT GAT GTG AGC CArC AGC T/GT3/
BbsI-crRNA-10-BbsI_Rev	AAACTCATTGTTTGTGCAAGTATT		chr1_82078758_82078781	RH.FBE1977988664CEZ0Z	/rhSeq-f/AGC CTT TTC TGC TTG TCT TAG ArGT GGT /GT1/	/rhSeq-r/CCT ACC AGT GAT TTA CAC CAT GTrC AGA T/GT2/
BbsI-crRNA-11-BbsI_For	CACCAACAATACTTGCACAAACAA		chr1_87868659_87868682	RH.004FE4C250124B9Z0Z	/rhSeq-f/GCA ACC AGC ATC AGC AAT ATA rCAC AT/GT1/	/rhSeq-r/TGT TCC CGT GGG TAT TTA AAA rGCA TG/GT3/
BbsI-crRNA-11-BbsI_Rev	AAACTTGTTTGTGCAAGTATTGTT		chr10_29941576_29941600	RH.8850809953BC4D2Z0Z	/rhSeq-f/CCA TGC ATG CTC TAT TGT CTrC AAC A/GT2/	/rhSeq-r/TGT CTC TGG CTC TTG TCA ArGT GTT /GT2/
BbsI-crRNA-18-BbsI_For	CACCAATATGATATTTGATAATAA		chr10_34386875_34386899	RH.571809BB6AFD4B3Z0Z	/rhSeq-f/GCA ACG CAA AAC TCC GTrC CAA A/GT4/	/rhSeq-r/GGT GAC TGA GAC ATC GTT TrCC TTC /GT4/
BbsI-crRNA-18-BbsI_Rev	AAACTTATTATCAAATATCATATT		chr10_36759036_36759059	RH.7F7FCED4ABDA4BDZ0Z	/rhSeq-f/CTC CAG TGA AAC ATA GAA TAG GAA ATrG TCT A/GT1/	/rhSeq-r/CTA CTG AAG TAG GAT TAA TTT GGA AGrG TTG T/GT1/
BbsI-crRNA-19-BbsI_For	CACCGATAATAAAGAAATTAAATT		chr11_106322585_106322608	RH.6BA191008DB64F7Z0Z	/rhSeq-f/AGA GTT TTC ACC ACA TAT GCA AArA AAG G/GT4/	/rhSeq-r/GGC CTA GAA CTG TGT TAG TAC TrGC ATA /GT1/
BbsI-crRNA-19-BbsI_Rev	AAACAATTTAATTTCTTTATTATC		chr11_17585163_17585186	RH.270E6FEC9FF1469Z0Z	/rhSeq-f/CCT TAA GTG CCT GGT AGA ATT TArC CAA T/GT3/	/rhSeq-r/AAC AAA GAG GAG ATA TTG CTA CArG ACT C/GT1/
BbsI-crRNA-20-BbsI_For	CACCGAAATTAAATTAGAAAACCT		chr11_3347030_3347053	RH.835623CF95894B7Z0Z	/rhSeq-f/GAG GAT TAC GTC AGC CTC ArCA AAG /GT2/	/rhSeq-r/TGT GGA GAA TGT CAC TGG TArG TTT G/GT4/
BbsI-crRNA-20-BbsI_Rev	AAACAGGTTTTCTAATTTAATTTC		chr11_81492303_81492326	RH.E93EDDFEA6004AEZ0Z	/rhSeq-f/GGT CTC TGA ATT TGT GAC CTT rGGT GA/GT4/	/rhSeq-r/TTC CAA AGG TGC TCA CTA AAT GrGT GGT /GT2/
BbsI-crRNA-21-BbsI_For	CACCAAATTAGAAAACCTTGAACC		chr12_18300589_18300612	RH.60F11BA389FB4D1Z0Z	/rhSeq-f/CCC TTC ACT TTC AGT CTA TAT GTrG TCT T/GT1/	/rhSeq-r/AAG TGG CAG TGC TAA ATA ATG ArGA GAG /GT4/
BbsI-crRNA-21-BbsI_Rev	AAACGGTTCAAGGTTTTCTAATTT		chr12_68168781_68168804	RH.C35E065613CD483Z0Z	/rhSeq-f/CAT GAC TTT ATG TCC CAT GTG CrCC TTT /GT3/	/rhSeq-r/TTC CCA GTC CTT TAG TTC CAA rCCA GT/GT2/
BbsI-crRNA-23-BbsI_For	CACCTGAACCCGAACATGAGTATA		chr13_26973696_26973719	RH.E5932643AA764F2Z0Z	/rhSeq-f/ACA CAC AAC ACA CAC TAT CTG rGGC AT/GT2/	/rhSeq-r/TGA TAG ATG ACA ACC ACA TGT CrCT CCA /GT2/
BbsI-crRNA-23-BbsI_Rev	AAACTATACTCATGTTCGGGTTCA		chr13_48592928_48592951	RH.5968DF878587428Z0Z	/rhSeq-f/CTT AGG TCC TTT AAT TCT AGC TTC TrCT GCC /GT3/	/rhSeq-r/CCT AAC CTC TGT GTT GTT CAA GrGG TCA /GT4/
BbsI-crRNA-24-BbsI_For	CACCAACCCGAACATGAGTATAAG		chr13_49527001_49527023	RH.EFBB573758AB4D0Z0Z	/rhSeq-f/GCG AGG CTA TGA TAA ACC ATrC CCT C/GT3/	/rhSeq-r/AAG GTT AAA TCT CCC TCC TCC rAAA CC/GT4/
BbsI-crRNA-24-BbsI_Rev	AAACCTTATACTCATGTTCGGGTT		chr13_62276751_62276774	RH.65E404E9E52E41AZ0Z	/rhSeq-f/AAG TGT GTT TCT GAA ACT CCT ATrG AGG T/GT1/	/rhSeq-r/GAT GTT TTA AGA CAC TCA GTT CTrG TGG T/GT4/
BbsI-crRNA-25-BbsI_For	CACCCCCGAACATGAGTATAAGTG		chr13_76010084_76010107	RH.431C9AF4AC6E41DZ0Z	/rhSeq-f/TCT GCT GTT TGT ACT CTA GAT CAA AGrG ACT C/GT3/	/rhSeq-r/CCC CAA TCC TCC TTT TTC TAT TTT TAG rAAT TC/GT4/
BbsI-crRNA-25-BbsI_Rev	AAACCACTTATACTCATGTTCGGG		chr13_85602151_85602174	RH.4DD7BC52365C474Z0Z	/rhSeq-f/GCA GGC TTT CTT CCT CAA TAA rGTC TT/GT3/	/rhSeq-r/CCT GAG TCC TCT TAA TTT GGG rGAG TT/GT1/
BbsI-crRNA-27-BbsI_For	CACCAATACTCTATAATAACCACA		chr14_20777632_20777655	RH.A68C3774C529444Z0Z	/rhSeq-f/CTG AAC ATC TTT TCA TTG CTC ATrC TGC C/GT4/	/rhSeq-r/TTA GAA CAT CTT TGG TCC TGA GrGC AGC /GT1/
BbsI-crRNA-27-BbsI_Rev	AAACTGTGGTTATTATAGAGTATT		chr15_20419397_20419420	RH.39F0275E0CA4479Z0Z	/rhSeq-f/CAT TGC CAA TGC TTT AAA CAG TTrA TTC T/GT3/	/rhSeq-r/AAG AAA ACA CCG AGG AGC TTT ArCT TCT /GT3/
BbsI-crRNA-28-BbsI_For	CACCTCATTAACATTTAGCTTTGC		chr15_32221215_32221238	RH.D8339B45A98C480Z0Z	/rhSeq-f/TGT TCA CAG TTT CCT TTG TTC ArCG ATT /GT1/	/rhSeq-r/AGC GTC AAG TTT TCA ACA TCA ArCA ACA /GT4/
BbsI-crRNA-28-BbsI_Rev	AAACGCAAAGCTAAATGTTAATGA		chr15_63552384_63552407	RH.0E7602F171DB485Z0Z	/rhSeq-f/TAG AGG TAC CAA ATG CCC TAA GrCC CAA /GT4/	/rhSeq-r/CCG AGC GTC TAA AGT CAA TTC rCCA AC/GT4/
BbsI-crRNA-29-BbsI_For	CACCTTCTCATTAACATTTAGCTT		chr16_886007_886030	RH.46389FCE3B5C432Z0Z	/rhSeq-f/GAA TCC TGA CAG AAC ACT GTrC TGT T/GT3/	/rhSeq-r/GTC GTA ACA TGC ACT GGA ATrG AAA G/GT1/
BbsI-crRNA-29-BbsI_Rev	AAACAAGCTAAATGTTAATGAGAA		chr17_39171648_39171671	RH.7730A2012C304EAZ0Z	/rhSeq-f/ACC TTC CTT TCT CTT ATC AGC rCGC CT/GT3/	/rhSeq-r/AAA ATT AGC TGC GTG TGT AGT rCCC AG/GT3/
BbsI-crRNA-30-BbsI_For	CACCCCACATTCTCATTAACATTT		chr17_62968300_62968323	RH.A74B21F1925846DZ0Z	/rhSeq-f/TCA GAA GTA ACA AAA GAC AAC TCC ATrG ATC T/GT4/	/rhSeq-r/GGG AAA GCC AAT CAG TAT GAA TTT TrCA GAT /GT1/
BbsI-crRNA-30-BbsI_Rev	AAACAAATGTTAATGAGAATGTGG		chr17_65771629_65771652	RH.6129D86CC69B4D8Z0Z	/rhSeq-f/CAA AAA CTG CTA TCA ACC TAC TTrG ACC A/GT1/	/rhSeq-r/ATT ATA GAC ATG AGC TAC CAT GCrC TAG C/GT3/
BbsI-crRNA-31-BbsI_For	CACCCTCATTGTTTGTGCAAGTAT		chr17_72778516_72778539	RH.62C65EA1E61B4F8Z0Z	/rhSeq-f/AGC CAG CTA GTC TAA TTC GTrG TGG C/GT1/	/rhSeq-r/CCT AGC TCA AGA TGT CTC AGG rCCA TC/GT4/
BbsI-crRNA-31-BbsI_Rev	AAACATACTTGCACAAACAATGAG		chr18_32595784_32595807	RH.E58C968C4BE2407Z0Z	/rhSeq-f/ATT CAC TAA AGC ACT CCT AGC ArGC AAA /GT4/	/rhSeq-r/GGC TGC TCT AAA GCT ATC CTT ATrG TTC T/GT3/
BbsI-crRNA-33-BbsI_For	CACCGTTATGCACCTCATTGTTTG		chr18_71643072_71643095	RH.806817BB528B43EZ0Z	/rhSeq-f/CTC ACC TGT TTC TTA TAT GCT TTT GTrC AAG A/GT4/	/rhSeq-r/CTC AAT CAA ATC AAA AGA ATG CAA AAA TrGA AGA /GT3/
BbsI-crRNA-33-BbsI_Rev	AAACCAAACAATGAGGTGCATAAC		chr19_21575300_21575323	RH.1B98B14032004F5Z0Z	/rhSeq-f/GAG TAG CCT TCT CTT GTA TGA ATrG AGC T/GT4/	/rhSeq-r/GAT GCA TAT GGT TAT CCC TAA AGrA AAC C/GT4/
BbsI-crRNA-34-BbsI_For	CACCTTACCACACTGAAATCTGTA		chr19_3419246_3419269	RH.BBCEFA5B1E0145CZ0Z	/rhSeq-f/ATG TCC CTA AAG CTG TGC ATrG GAA A/GT2/	/rhSeq-r/ACC TCA GAC TGT CGA GTA ATT rGGA AC/GT3/
BbsI-crRNA-34-BbsI_Rev	AAACTACAGATTTCAGTGTGGTAA		chr2_185512341_185512364	RH.BB345A24884E4F8Z0Z	/rhSeq-f/GCG TCT TTA TCG GTA GTA AAA rGAG TT/GT1/	/rhSeq-r/AAG CCT TAA AAT TAT ATG CAA TTT CTrA CCT C/GT1/
BbsI-crRNA-38-BbsI_For	CACCCACACTTATACTCATGTTCG		chr2_34867163_34867186	RH.10A17BE9CA714B4Z0Z	/rhSeq-f/TGG CCA ACA TCA GAG TGG ArGA GAG /GT4/	/rhSeq-r/TCA TGG TGC TGC TTG TGT TTrC CTC A/GT2/
BbsI-crRNA-38-BbsI_Rev	AAACCGAACATGAGTATAAGTGTG		chr2_39412804_39412827	RH.71345568FB194A0Z0Z	/rhSeq-f/GCC CTA AAT TTA CAT GAC AAT GAA rGAA CA/GT2/	/rhSeq-r/GCC AGA TTT GAA TTT TAG CTG TArC TAG T/GT1/
BbsI-crRNA-39-BbsI_For	CACCTATACTCATGTTCGGGTTCA		chr3_144582419_144582442	RH.03307F2A72D1484Z0Z	/rhSeq-f/ATA GTA CTG TGT GAG GCA CCrG TGT G/GT4/	/rhSeq-r/AGA TGC TGA CTT TTG CCA TGrC AGA G/GT2/
BbsI-crRNA-39-BbsI_Rev	AAACTGAACCCGAACATGAGTATA		chr4_175196097_175196120	RH.3ED880362BBB432Z0Z	/rhSeq-f/CCT ACC ACT TAT GCC TGA AAA rAAC AG/GT4/	/rhSeq-r/GTA CGT GAA TGT TCA CAG CArG TTG T/GT4/
BbsI-crRNA-40-BbsI_For	CACCATACTCATGTTCGGGTTCAA		chr4_187096100_187096123	RH.2C3ADCC93E49495Z0Z	/rhSeq-f/CCC ACA CTA AAC ACA GAA GTA ArAA AAG /GT4/	/rhSeq-r/CTC ATC TAT ATA GCC ATC TGG TTrC TGC T/GT2/
BbsI-crRNA-40-BbsI_Rev	AAACTTGAACCCGAACATGAGTAT		chr4_27305180_27305203	RH.46C7DC58B0BA436Z0Z	/rhSeq-f/TAT TCA CTA ACC AGA ACA CCC AGrG AAA G/GT2/	/rhSeq-r/GGC ATT GTC TTC TAT CCT AAG AAA ArGA ATG /GT4/
BbsI-crRNA-41-BbsI_For	CACCTCACACTTATACTCATGTTC		chr4_47795440_47795463	RH.F4FD18830265401Z0Z	/rhSeq-f/GAT CAC TCT GGG TAG TAT GGA rCAT TT/GT1/	/rhSeq-r/GTT GCC AGT GCT TTT TAT GTrC ATG T/GT3/
BbsI-crRNA-41-BbsI_Rev	AAACGAACATGAGTATAAGTGTGA		chr5_142602483_142602506	RH.9B985CAC25714ECZ0Z	/rhSeq-f/ACC TNA TGC TCT GCC TrGC CTC /GT4/	/rhSeq-r/GGA TAC ACA CAC AAG GTG TrCT AGG /GT4/
BbsI-crRNA-42-BbsI_For	CACCGTCACACTTATACTCATGTT		chr5_161231649_161231672	RH.3F68BFC5B71C49FZ0Z	/rhSeq-f/CTT CCT CAC TAT CTT TGT GGT TTrC TTG T/GT2/	/rhSeq-r/CCC TAT GTT TAT CCT GCA TCT CrAA ACA /GT4/
BbsI-crRNA-42-BbsI_Rev	AAACAACATGAGTATAAGTGTGAC		chr5_61515014_61515037	RH.8EED2D8B775E461Z0Z	/rhSeq-f/AAT GTT TGG TAG ACT TCT CCA rGGG AA/GT4/	/rhSeq-r/AAA AGG ATC CTA AGG GAA TAC TrCT GGA /GT3/
BbsI-crRNA-43-BbsI_For	CACCCTGAGTCACACTTATACTCA		chr6_10967132_10967155	RH.CF399625154D4C8Z0Z	/rhSeq-f/CCA ATT CAT AGA GGT CTT AAA AAG CrAT AAG /GT4/	/rhSeq-r/CCT AAA ATA AAC CGG GAA GCT TTrC TTT T/GT1/
BbsI-crRNA-43-BbsI_Rev	AAACTGAGTATAAGTGTGACTCAG		chr6_156162033_156162056	RH.5D15BDA83B884DAZ0Z	/rhSeq-f/GTG CCC CAA AAA GTC ATG TTT AArG TCC T/GT4/	/rhSeq-r/GTA GGT TGC AGT GAG ACA AGA TrCA CAC /GT3/
BbsI-crRNA-44-BbsI_For	CACCATATCTCATAATTCATGTAC		chr6_18109427_18109450	RH.B725BC8B6FBE4BAZ0Z	/rhSeq-f/ACT AGC TGC AAA ACT GAC ACrG ACA T/GT2/	/rhSeq-r/CCA TGC CTG GTG AAT GTT TTrG TAT T/GT1/
BbsI-crRNA-44-BbsI_Rev	AAACGTACATGAATTATGAGATAT		chr6_21539390_21539413	RH.E6694FEA1D8C4EBZ0Z	/rhSeq-f/CAC TGC ATT AGC AAT AGT GAA CTA CrAT TTG /GT4/	/rhSeq-r/CTA TTG CTT GCC CAA ATT CAA AAG rGGA AA/GT4/
BbsI-crRNA-45-BbsI_For	CACCAGTACATGAATTATGAGATA		chr6_64142223_64142246	RH.58F1117CD20A485Z0Z	/rhSeq-f/GTG GAG AGA AAA AGA TCT TCC TrCA AGA /GT2/	/rhSeq-r/TCA CTT CTG CTT GAA AGA CTT TrCC TGA /GT3/
BbsI-crRNA-45-BbsI_Rev	AAACTATCTCATAATTCATGTACT		chr7_106242706_106242729	RH.99F34465F0694FBZ0Z	/rhSeq-f/CCC AAG AAA AGT TAT GAA CTA CTG AAC TArC ATA C/GT4/	/rhSeq-r/AGG TGT TTT GAT AAC TTC TCT GTA ATA CTrA GTA C/GT3/
BbsI-crRNA-46-BbsI_For	CACCGTACATGAATTATGAGATAT		chr8_112183410_112183433	RH.CB58E518B2D84A1Z0Z	/rhSeq-f/AAC CCC AAC TAT TAA TTC TTG CTrC TGT G/GT3/	/rhSeq-r/CTG AGA AAA TTT TCC AAG GTT GTrG ACC T/GT1/
BbsI-crRNA-46-BbsI_Rev	AAACATATCTCATAATTCATGTAC		chr8_67606341_67606364	RH.6D6689893F0A4B7Z0Z	/rhSeq-f/TTA ATG GGT GCA GCA CAT CAG rCAT GG/GT3/	/rhSeq-r/GGA GAA AAC TGC TTC TGA AGA GArC TTT G/GT2/
BbsI-crRNA-47-BbsI_For	CACCGAATTATGAGATATGGAAAC		chr8_97904256_97904279	RH.2B4E1A405CBA4F8Z0Z	/rhSeq-f/AGC TGG CAA ATT TGT TCA TAA AArC CAT C/GT1/	/rhSeq-r/ACA TGT CCC CTA TTA AAA CAC AGrC TCA G/GT1/
BbsI-crRNA-47-BbsI_Rev	AAACGTTTCCATATCTCATAATTC		chr8_99456952_99456975	RH.D13C655DC196445Z0Z	/rhSeq-f/CAA GTT AAT GCT AGC CTC AAA rGAA TG/GT4/	/rhSeq-r/ACC ATA ACT GAC TAA AGA AGG ArAG AAA /GT4/
BbsI-crRNA-48-BbsI_For	CACCCATAATTCATGTACTGCTCC		chr9_19089740_19089763	RH.754DE4EB921D430Z0Z	/rhSeq-f/GAA CAC AAA TAA GAT TAT AGA AAA CAG GrCT GGT /GT3/	/rhSeq-r/CAA AAC AAA ACA TTA GTT GTT ATA TGT TTrG TGG T/GT4/
BbsI-crRNA-48-BbsI_Rev	AAACGGAGCAGTACATGAATTATG		chrX_138084538_138084561	RH.0B2D7334AA49445Z0Z	/rhSeq-f/ATC TGA TAA ATT TTG AGT GAG GGA rCAG CA/GT3/	/rhSeq-r/AAG CCA AGG ATA GAT GTT CTA AGrC ACA G/GT4/
BbsI-crRNA-49-BbsI_For	CACCGATAATAAAGAAATTAAATT
BbsI-crRNA-49-BbsI_Rev	AAACAATTTAATTTCTTTATTATC
2548 (See CD45RO mutants table below)	TACGACTCACTATAGGGGCCG
2549 (See CD45RO mutants table below)	GGGAGGCCTACACTTGACAT
2550 (See CD45RO mutants table below)	CACATTCTCACCAACATTTAG
2551 (See CD45RO mutants table below)	GTTTCCACATCCCACATTCTC
2552 (See CD45RO mutants table below)	GTTATGCACCCCATTGTTTGT
2553 (See CD45RO mutants table below)	AAAGGTTTCAACATTTTTCCA
2554 (See CD45RO mutants table below)	ATGTTCGGGTCCAAGGTTTTC
2555 (See CD45RO mutants table below)	ACACTTATATTTATGTTCGGG
2556 (See CD45RO mutants table below)	CTAAATGTTGGTGAGAATGTG
2557 (See CD45RO mutants table below)	GAGAATGTGGGATGTGGAAAC
2558 (See CD45RO mutants table below)	ACAAACAATGGGGTGCATAAC
2559 (See CD45RO mutants table below)	TGGAAAAATGTTGAAACCTTT
2560 (See CD45RO mutants table below)	GAAAACCTTGGACCCGAACAT
2561 (See CD45RO mutants table below)	CCCGAACATAAATATAAGTGT
2826 (See CD45RO mutants table below)	TGTAAGGTTACGCACCTCATT
2827 (See CD45RO mutants table below)	AAGGTTACGCACCCCATTGTT
2828 (See CD45RO mutants table below)	ACATGAATTACGAGATATGGA
2829 (See CD45RO mutants table below)	AGTACATGAATCATGAGATAT
2830 (See CD45RO mutants table below)	GTACATGAATCACGAGATATG
2831 (See CD45RO mutants table below)	AATGAGGTGCGTAACCTTACA
2832 (See CD45RO mutants table below)	AACAATGGGGTGCGTAACCTT
2833 (See CD45RO mutants table below)	TCCATATCTCGTAATTCATGT
2834 (See CD45RO mutants table below)	ATATCTCATGATTCATGTACT
2835 (See CD45RO mutants table below)	CATATCTCGTGATTCATGTAC
2850 (See CD45RO mutants table below)	GGTAATATGATATTTGATAATGAAGAAATTAAATTAG
2851 (See CD45RO mutants table below)	CTAATTTAATTTCTTCATTATCAAATATCATATTACC
2896 (See CD45RO mutants table below)	AATTATGAGATATGGAAACAG
2897 (See CD45RO mutants table below)	GTACATGAATCACGAGACATG
2898 (See CD45RO mutants table below)	CTGTTTCCATATCTCATAATT
2899 (See CD45RO mutants table below)	CATGTCTCGTGATTCATGTAC
3179 (See CD45RO mutants table below)	TTTAATTTCTTTATCATCAAA
3180 (See CD45RO mutants table below)	TTTGATGATAAAGAAATTAAA
3181 (See CD45RO mutants table below)	TTTAATTTCCCCATTATCAAA
3182 (See CD45RO mutants table below)	TTTGATAATGGGGAAATTAAA
3183 (See CD45RO mutants table below)	TTTAATTTCTCTATTATCAAA
3184 (See CD45RO mutants table below)	TTTGATAATAGAGAAATTAAA
3185 (See CD45RO mutants table below)	TTTAATTTCTTCATCATCAAA
3186 (See CD45RO mutants table below)	TTTGATGATGAAGAAATTAAA
3333 (See CD45RO mutants table below)	ATGTTTGCACATTTTTCAT
3334 (See CD45RO mutants table below)	ATGAAAAATGTGCAAACAT
