# Supplementary material for: Selective haematological cancer eradication with preserved haematopoiesis
Source: Nature. 2024 May 22;630(8017):728–35. doi: 10.1038/s41586-024-07456-3 (PMC11186773; doi:10.1038/s41586-024-07456-3)
Supplement: Supplementary file 7 — Cell lines used in this study. [file 41586_2024_7456_MOESM7_ESM.xlsx]

## Sheet: Sheet1
Supplementary Table 5
RRID	Cell line
RRID:CVCL_0004	K562
RRID:CVCL_0367	Jurkat
RRID:CVCL_0092	NALM-6
RRID:CVCL_1619	OCI-AML-2
RRID:CVCL_7916	MOLM-14
RRID:CVCL_1179	DoHH2
RRID:CVCL_3302	Farage
RRID:CVCL_3326	Pfeiffer
RRID:CVCL_1883	RCK8
RRID:CVCL_9550	SU-DHL-2
RRID:CVCL_2206	SU-DHL-6
RRID:CVCL_1889	SU-DHL-10
RRID:CVCL_1890	SU-DHL-16
RRID:CVCL_8803	OCI-Ly8
RRID:CVCL_1902	WSU-DLCL2
RRID:CVCL_1325	Karpas-422
RRID:CVCL_3169	VL51
RRID:CVCL_2539	Karpas-1718
RRID:CVCL_1243	HC-1
RRID:CVCL_B401	HAIR-M
RRID:CVCL_C123	SSK41
RRID:CVCL_B398	ESKOL
RRID:CVCL_1844	OCI-AML-3
RRID:CVCL_H631	MAC1
RRID:CVCL_1414	MJ
RRID:CVCL_1240	H9
RRID:CVCL_0337	HUT78
RRID:CVCL_0538	SU-DHL-1
