# Supplementary material for: Selective haematological cancer eradication with preserved haematopoiesis
Source: Nature. 2024 May 22;630(8017):728–35. doi: 10.1038/s41586-024-07456-3 (PMC11186773; doi:10.1038/s41586-024-07456-3)
Supplement: Supplementary file 8 — Antibodies used in this study. [file 41586_2024_7456_MOESM8_ESM.xlsx]

## Sheet: Sheet1
Supplementary Table 6
RRID	Target	Fluorochrome	Clone	Concentration	Company	Catalog #
RRID:AB_2563827	CD123	Alexa Fluor 650	6H6	1:200	BioLegend	306020
RRID:AB_893299	CD3	PerCP-Cy5.5	UCHT1	1:100	BioLegend	300430
RRID:AB_10962690	CD3	Brilliant Violet 421	UCHT1	1:50	BioLegend	300434
RRID:AB_571944	CD4	APC	OKT4	1:100	BioLegend	317416
RRID:AB_314124	CD8	FITC	RPA-T8	1:100	BioLegend	301006
RRID:AB_11154416	CD10	PE-CF594	HI10a	1:50	BD Biosciences	562396
RRID:AB_2868843	CD34	PerCP-Cy5.5	8G12 (HPCA2)	1:10	BD Biosciences	347222
/	CD38	Alexa Fluor 700	LS198-4-3	1:50	Beckman Coulter	B23489
RRID:AB_2616715	CD45RA	APC/Fire	HI100	1:50	Biolegend	304152
RRID:AB_10714644	CD90	PE/Cyanine7	5E10	1:50	BD Biosciences	561558
RRID:AB_11153662	CD11c	PE-CF594	B-Ly6	1:50	BD Biosciences	562393
RRID:AB_493695	CD14	APC/Cyanine7	M5E2	1:50	Biolegend	301820
RRID:AB_2566217	CD117	Brilliant Violet 711	104D2	1:50	Biolegend	313230
RRID:AB_314344	CD33	FITC	HIM3-4	1:50	Biolegend	303304
RRID:AB_2650888	CD33	Brilliant Violet 785	WM35	1:50	Biolegend	303428
RRID:AB_2564257	CD19	Brilliant Violet 785	SJ25C1	1:50	Biolegend	363028
RRID:AB_10900260	CD13	PE/Cyanine7	WM15	1:50	Biolegend	301712
RRID:AB_2874106	HLA-DR	BUV496	G46-6	1:50	BD Biosciences	749866
RRID:AB_2721290	FceRI	Alexa Fluor 488	AER-37 (CRA-1)	1:50	Biolegend	334640
RRID:AB_2891079	Isotype control	/	MOPC-21	1:20	Biolegend	400102
RRID:AB_2650656	mCD45	Brillant Violet 605	30-F11	1:200	Biolegend	103155
RRID:AB_493715	mCD45	Alexa Fluor 700	30-F11	1:200	Biolegend	103128
RRID:AB_1937324	CD45	V500	HI30	1:200	BD Biosciences	560777
RRID:AB_2916374	CD45	APC	HI30	1:20	BD Biosciences	566042
RRID:AB_2783299	CD45	PE	QA17A19	1:200	Biolegend	393412
RRID:AB_3075601	CD45	Alexa Fluor 647	BC8	1:200	Ichor Bio (labeled in-house)	ICH1155UL
/	CD45	Alexa Fluor 488	MIRG451	1:400	Made in-house	/
/	DRAQ7	/	/	1:1000	Invitrogen	D15106
/	Zombie UV Fixable Viability Kit	/	/	1:1000	BioLegend	423108
/	CellTrace Violet Cell Proliferation Kit	/	/	1:1000	Invitrogen	C34557
RRID:AB_2892112	FcR blocking reagent human	/	/	1:200	Miltenyi	130-059-901
RRID:AB_2736987	CD16/32	/	2.4G2	1:200	BioXcell	BE0307
