# Supplementary material for: Selective haematological cancer eradication with preserved haematopoiesis
Source: Nature. 2024 May 22;630(8017):728–35. doi: 10.1038/s41586-024-07456-3 (PMC11186773; doi:10.1038/s41586-024-07456-3)
Supplement: Supplementary file 9 — Source Data Fig. 1 [file 41586_2024_7456_MOESM9_ESM.xlsx]

## Sheet: Fig.1d
Garaudé, Marone et al.; Selective Haematological Cancer Eradication with Preserved Haematopoiesis
Figure 1d
	BC8 binding KD (nM)	MIRG451 binding KD (nM)
WT	12.11	0.3265
Y232C	10000	980
E259G	1000	0.2
I283M	36.5	0.15
H285R	10000	8.2
N286D	10000	0.09
H285R N286D	10000	4.34
I283M H285R N286D	10000	180
N351D	10.9	0.46
N351D K352E	12	10000
K352E	13.2	1000
K352R	12.65	22.4
K352G	12.63	1000

## Sheet: Fig.1e
Garaudé, Marone et al.; Selective Haematological Cancer Eradication with Preserved Haematopoiesis
Figure 1e
	Melting temperature (°C)
WT	56.6	0.41
Y232C	non determinable	non determinable
E259G	49.38	0.577
I283M	46.5	0.75
H285R	38.7	0.74
N286D	56.2	0
H285R N286D	39.4	0.39
I283M H285R N286D	32.4	0
N351D	56.7	0.05
N351D K352E	54.5	0
K352E	54.85	0.0577
K352R	55.66	0.02
K352G	53.64	0.03
