# Supplementary material for: Selective haematological cancer eradication with preserved haematopoiesis
Source: Nature. 2024 May 22;630(8017):728–35. doi: 10.1038/s41586-024-07456-3 (PMC11186773; doi:10.1038/s41586-024-07456-3)
Supplement: Supplementary file 10 — Source Data Fig. 2 [file 41586_2024_7456_MOESM10_ESM.xlsx]

## Sheet: Fig.2b
Garaudé, Marone et al.; Selective Haematological Cancer Eradication with Preserved Haematopoiesis
Figure 2b
	ABE8e-SpRY + sg49
Day post-electroporation	MIRG451+ cells				MIRG451 low cells			MIRG451- cells
5	84.3	88.3	/	13.7	10.1	/	0.69	0.33	/
12	67.9	73.9	/	28.2	24.5	/	2.31	1.16	/
					ABE8e-SpRY + sg49.3
Day post-electroporation		MIRG451+ cells			MIRG451 low cells			MIRG451- cells
5	45	21.6	30.1	49.27	59.6	56.9	5.73	18.8	13
12	39.2	29.4	33	18.8	19.4	27.8	42	51.3	39.2

## Sheet: Fig.2c
Garaudé, Marone et al.; Selective Haematological Cancer Eradication with Preserved Haematopoiesis
Figure 2c
						Others
	FDNKEIKLE (wt)	FDNEEIKLE	FDNGEIKLE	FDSGEIKLE	FDGEEIKLE	FDSEEIKLE	XXXXXXXXX	FDSGGIKLE	FDDEEIKLE	FDDKEIKLE	FDSGEIKLE	Sum of frequencies < 0.2%
sgNTC	98.7827	0	0	0	0	0	0	0	0	0	0	1.21732
sg49	92.4352	2.86108	0	0	1.36924	0	0	0	0.80344	0.682735	0.231979	1.61631
sg49.3	61.8731	19.2584	14.9793	1.22652	0	0.568804	0.392121	0.332847	0	0	0	1.369

## Sheet: Fig.2d
Garaudé, Marone et al.; Selective Haematological Cancer Eradication with Preserved Haematopoiesis
Figure 2d
Quantification of myeloid and erythroid colonies formed in CFU assay:
	Erythroid colonies						Myeloid colonies
sgNTC	0.42735	0.273504	0.447761	0.201493	0.327273	0.327273	0.615385	0.683761	0.88806	0.462687	0.545455	0.8
sg49.3	0.367521	0.171642	0.231343	0.436364	0.327273	/	0.213675	0.692308	0.380597	0.763636	0.727273	/
