# Supplementary material for: Selective haematological cancer eradication with preserved haematopoiesis
Source: Nature. 2024 May 22;630(8017):728–35. doi: 10.1038/s41586-024-07456-3 (PMC11186773; doi:10.1038/s41586-024-07456-3)
Supplement: Supplementary file 11 — Source Data Fig. 3 [file 41586_2024_7456_MOESM11_ESM.xlsx]

## Sheet: Fig.3c
Garaudé, Marone et al.; Selective Haematological Cancer Eradication with Preserved Haematopoiesis
Figure 3c
hCD45+ mCD45- in bone marrow in primary transplants (%):
	Saline							CIM053-SG3376
sgNTC	91.4	84.9	90.8	89	91.8	89.3	/	1.59	0.69	1.41	1.19	1.11	0.72	1.04	1.04
sg49.3	89.7	90.7	91.1	90.1	90.3	89.8	87.6	82.7	71.6	78.7	74.1	80.4	81.3	81	74
LT-HSCs in bone marrow in primary transplants (Cell count):
	Saline							CIM053-SG3376
sgNTC	6984.63	1754.66	6368.91	6782.55	12930.5	10828.2	/	22.3663	2.12526	4.94503	8.53442	2.23463	6.21933	7.35702	6.08774
sg49.3	11434.1	17231.2	13736	13129.7	7930.54	7743.94	4836.48	6244.33	3015.16	4853.11	6347.21	3059.75	3231.6	4883.32	2345.45

## Sheet: Fig.3d
Garaudé, Marone et al.; Selective Haematological Cancer Eradication with Preserved Haematopoiesis
Figure 3d
Multi-lineage differentiation in blood (Cell count):
	B cells								T cells								Monocytes								pDCs								cDCs								Myeloid cells
sgNTC + Saline	37262.1	9981.27	15928.8	37648.3	26596.4	17767.5	/	/	1005.01	1321.03	909.138	2081.33	1040.05	924.974	/	/	3787.13	944.283	1568.48	2501.82	1316.15	636.53	/	/	1301.47	182.712	583.823	2785.99	1592.25	457.607	/	/	1627.24	433.335	765.361	3358.16	2088.15	651.711	/	/	4669.98	1245.03	2101.47	4414.19	2827.98	991.121	/	/
sg49.3 + Saline	21672.2	13528.5	39274.4	3745.74	28375.2	35359.4	40156.1	/	1138.33	894.893	6972.61	469.418	1918.2	6699.61	3639.63	/	1068.63	1165.44	3218.21	1281.69	2770.74	2748.64	1251.51	/	206.635	624.344	894.352	395.721	689.921	176.813	413.689	/	92.9245	1463.37	1323.31	1365	1725.59	723.327	1787.43	/	1088.19	1905.89	3702.35	1904.91	3544.33	2931.88	1918.01	/
sgNTC + CIM053-SG3376	197.388	44.2267	137.788	128.456	91.9166	89.8883	30.5313	73.8725	56.12	261.958	174.048	232.61	179.237	172.286	125.518	0	13.5462	6.8041	2.9008	6.94358	0	0	10.1771	11.365	3.87035	0	2.9008	3.47179	0	0	0	0	7.74069	0	2.9008	0	0	0	0	5.6825	38.7035	107.165	10.1528	24.3025	114.896	97.379	20.3542	181.84
sg49.3 + CIM053-SG3376	17676.8	15464	10507.9	18972.4	14477.3	13378	17535.2	25117	1320.49	125.204	84.0449	2110.31	646.363	1603.87	197.635	1674.95	1020.88	1097.38	1184.69	1493.16	2344.65	1378.63	1986.24	2006.48	976.497	1205.4	1251.46	1072.37	743.951	527.92	1489.68	648.645	932.11	1743.04	3095.85	2332.18	1086.14	1036.73	2563.09	810.086	1364.88	2359.24	3088.94	2908.53	2992.28	1917.61	3685.9	2751.7

## Sheet: Fig.3f
Garaudé, Marone et al.; Selective Haematological Cancer Eradication with Preserved Haematopoiesis
Figure 3f
hCD45+ mCD45- in bone marrow in secondary transplants (%):
	Saline								CIM053-SG3376
sgNTC	90.1	85	32.6	91.5	90.1	85	32.6	91.5	1.89	2.29	2.71	1.15	28.2	1.22	9.82	69.3
sg49.3	9.91	51	22.8	78.6	59.8	76	38.5	69.7	56.8	76.5	69.6	82.3	56.3	48.6	39.8	86.7

## Sheet: Fig.3g
Garaudé, Marone et al.; Selective Haematological Cancer Eradication with Preserved Haematopoiesis
Figure 3g
Next generation sequencing of matching electroporated cells cultured in vitro and organs from primary (bone marrow and spleen) and secondary (spleen) host (% of NGS reads):
																																									Others
	FDNKEIKLE (wt)								FDNEEIKLE								FDNGEIKLE								FDSGEIKLE								FDSEEIKLE								Sum of frequencies < 0.2%								FDDEEIKLE
Cultured sgNTC cells	99.1527	/	/	/	/	/	/	/	0	/	/	/	/	/	/	/	0	/	/	/	/	/	/	/	0	/	/	/	/	/	/	/	0	/	/	/	/	/	/	/	0.847259	/	/	/	/	/	/	/	0
sgNTC + Saline - Bone marrow (1st Tx)	98.3129	98.2247	98.3277	98.2092	98.2141	98.2518	97.9482	98.0152	0	0	0	0	0	0	0	0	0	0	0	0	0	0	0	0	0	0	0	0	0	0	0	0	0	0	0	0	0	0	0	0	1.68712	1.77531	1.67231	1.79076	1.78593	1.74819	2.05182	1.98479	0
sgNTC + Saline - Spleen (1st Tx)	98.1471	98.1687	98.3327	98.2958	96.5928	97.8605	98.1518	98.0891	0.725735	0.340458	0	0	0	0	0	0	0.655733	0	0	0	0	0	0	0	0	0	0	0	0	0	0	0	0	0	0	0	0	0	0	0	1.85294	1.83131	1.6673	1.70418	2.02577	1.79901	1.84815	1.91092	0
sgNTC + Saline - Spleen (2nd Tx)	97.766	98.3418	97.8942	98.2464	98.2363	84.7017	98.1772	98.2987	0.431513	8.12211	0	0	0	0	0	0	1.17243	0	0	0	0	0	0	0	0	0	0	0	0	0	0	0	0	0	0	0	0	0	0	0	1.80252	1.6582	2.10577	1.75364	1.76369	1.6554	1.82276	1.70126	0
Cultured sg49.3 cells	65.1418	/	/	/	/	/	/	/	18.6496	/	/	/	/	/	/	/	12.5735	/	/	/	/	/	/	/	1.32584	/	/	/	/	/	/	/	0.421459	/	/	/	/	/	/	/	1.63608	/	/	/	/	/	/	/	0.251705
sg49.3 + Saline - Bone marrow (1st Tx)	51.4673	45.8616	48.0425	45.4551	51.2732	42.2711	43.3786	50.1556	26.7197	29.7998	26.7852	24.1638	28.0605	32.6855	30.5964	24.7296	17.2667	19.272	18.5009	23.2451	14.1404	15.2248	19.1284	18.0792	1.23849	1.63374	1.962	2.4049	2.9661	2.22162	3.44939	1.90107	0.679574	0.445366	0.767349	1.10402	0.329348	1.01262	0.486801	1.0054	2.37435	2.32825	2.26786	2.63292	2.18845	2.20624	2.32745	2.61314	0.211659
sg49.3 + Saline - Spleen (1st Tx)	47.572	45.7254	42.081	46.7935	45.6968	46.1772	45.0879	40.8378	29.242	28.5894	31.7807	27.7608	30.8736	30.714	27.8985	30.2754	17.13	20.1686	20.46	18.9054	18.4374	16.3482	20.2928	18.8545	1.5093	1.89085	1.6275	1.83596	1.56757	2.0561	2.11383	2.41115	0.873198	0.471991	0.858222	0.497271	0.45177	1.13979	0.971956	0.490986	2.57912	2.66595	2.5575	2.71983	2.48473	2.58576	3.03413	2.92559	0.229379
sg49.3 + Saline - Spleen (2nd Tx)	49.6877	39.719	48.4596	45.8821	49.7565	41.8259	46.4834	47.5653	25.2159	30.2388	28.5183	24.3223	26.9597	34.0238	26.4393	31.0258	20.0532	20.6388	17.2436	23.5613	18.5527	16.3718	21.3041	15.76	1.82724	4.92295	2.01915	1.4258	1.42551	3.84627	2.79875	0.423344	0.602759	0.362438	1.67353	1.02528	0.504979	0	0	0	2.35216	2.58379	2.03563	2.08166	2.75198	2.4654	2.46949	2.73084	0.418605
sg49.3 + CIM053-SG3376 - Bone marrow (1st Tx)	1.1973	0.745599	0.545996	0.431372	0.46339	0.62195	0.599246	0.512443	58.7797	55.4564	51.3533	53.4774	52.4362	54.2095	52.5766	58.1785	31.7678	38.6484	42.5565	34.9957	34.3195	39.1601	40.4372	31.1287	2.72679	2.19466	1.17623	4.55216	3.5873	2.50369	2.14322	6.18016	1.38554	0.40669	1.22927	2.92132	3.43566	0.762683	0.94598	0.639268	2.60084	2.54823	2.4991	2.16778	2.72202	2.31075	2.40955	2.61363	0.323984
sg49.3 + CIM053-SG3376 - Spleen (1st Tx)	0.341757	1.70086	1.2519	1.69893	0.943166	0.923374	0.98238	0.865598	52.6843	54.405	55.3706	56.48	53.1771	50.7829	54.9789	52.0709	36.9067	34.7848	35.4937	32.4196	33.458	37.0039	36.7691	36.8872	3.28731	3.70645	2.39812	3.10615	2.78681	3.8379	2.72571	3.85392	1.7425	2.01345	1.97159	1.89887	2.53476	3.08542	0.926244	1.95987	2.79842	2.98874	2.67366	2.75107	3.74217	2.67341	2.77873	2.72507	0.283521
sg49.3 + CIM053-SG3376 - Spleen (2nd Tx)	0.258434	0.735788	0.212608	0.42737	0.258759	1.0824	0	0	44.0498	57.8277	52.8686	56.7552	46.9062	48.3774	61.6195	52.171	42.9518	33.2624	37.4506	36.7952	45.7734	41.0652	27.2847	41.6103	6.05794	2.80762	4.0866	1.45609	1.97486	3.27841	6.738	1.29183	2.95308	2.22043	1.89788	0.647616	1.09979	2.30597	0.462069	0.587857	2.3441	2.26262	2.48701	2.3289	2.68734	2.27626	1.93042	2.40949	0.393045
[truncated: 199 more columns]
