# Supplementary material for: Selective haematological cancer eradication with preserved haematopoiesis
Source: Nature. 2024 May 22;630(8017):728–35. doi: 10.1038/s41586-024-07456-3 (PMC11186773; doi:10.1038/s41586-024-07456-3)
Supplement: Supplementary file 12 — Source Data Fig. 4 [file 41586_2024_7456_MOESM12_ESM.xlsx]

## Sheet: Fig.4b
Garaudé, Marone et al.; Selective Haematological Cancer Eradication with Preserved Haematopoiesis
Figure 4b
Tumor-related luminescence (ph/s/cm2/sr):
Days after Jurkat injection	CIM053-SG3376								Saline					Control-SG3376
3	466953	470969	481820	474057	478461	479650	460495	471299	463080	477313	472572	463950	465570	472505	458397
6	577531	521846	610849	520190	555929	554693	494141	510703	502416	510705	499288	490512	496091	510974	488123
(Treatment) 10	1.2704e+06	970344	1.27495e+06	1.06129e+06	1.02345e+06	1.24305e+06	937420	1.12034e+06	770140	869620	739691	762541	716035	916717	860822
12	638266	571325	713349	561375	637690	880651	575071	591612	1.55743e+06	2.49911e+06	1.64937e+06	1.51949e+06	1.30663e+06	2.2418e+06	1.59608e+06
14	493156	482019	490681	477615	497700	506408	476168	483921	5.21287e+06	5.7857e+06	3.74158e+06	4.26118e+06	4.23293e+06	6.07423e+06	3.94546e+06
17	600359	517472	490186	487711	517730	504046	506619	516434	1.38263e+07	1.42194e+07	1.69795e+07	1.23816e+07	1.19258e+07	1.19646e+07	1.2619e+07
19	567720	563562	527826	521812	547051	566023	565571	585411	1.40355e+07	1.69374e+07	1.93758e+07	1.43229e+07	1.16961e+07	1.55177e+07	1.63887e+07
21	614284	550408	522673	517568	553708	531013	587022	545304	1.48503e+07	1.50413e+07	1.11716e+07	1.0556e+07	1.26358e+07	1.38026e+07	1.72683e+07
Days after NALM-6 injection	CIM053-SG3376								Saline					Control-SG3376
3	467571	467956	461943	462236	450927	463052	464503	459486	467565	462082	464365	463187	467470	458005	464736
6	639407	617742	602600	633288	548618	564224	690069	712543	609797	554663	602289	656345	688510	528894	792102
(Treatment) 10	1.9354e+07	1.30207e+07	1.17169e+07	1.53832e+07	1.24744e+07	1.47186e+07	1.56978e+07	1.35811e+07	1.48442e+07	1.10738e+07	1.42573e+07	1.78781e+07	1.58304e+07	5.82349e+06	1.5477e+07
12	3.11308e+06	3.8915e+06	2.45087e+06	3.52653e+06	2.9583e+06	2.72068e+06	2.88113e+06	2.72645e+06	2.68695e+07	2.79408e+07	2.90795e+07	3.35321e+07	2.3143e+07	1.65605e+07	2.57721e+07
14	686113	1.9798e+06	1.31291e+06	1.7544e+06	1.80101e+06	1.96215e+06	1.10705e+06	1.36842e+06	3.1797e+07	3.37337e+07	3.1376e+07	3.55218e+07	3.00458e+07	1.87845e+07	1.37014e+07
17	736928	7.11292e+06	2.88487e+06	6.41999e+06	4.93009e+06	3.98292e+06	1.99135e+06	3.30095e+06
19	6.40523e+06	8.12713e+06	4.07561e+06	7.90292e+06	4.72037e+06	8.32254e+06	5.79198e+06	9.82617e+06
21	1.40672e+07		1.2401e+07	1.60221e+07	1.38056e+07	1.37207e+07	1.33568e+07	1.47397e+07
Days after OCI-AML-2 injection	CIM053-SG3376								Saline					Control-SG3376
3	501574	462508	467126	458648	489986	491376	497380	594906	452824	473737	485852	509877	484575	499905	448505
6	648897	564749	517168	584491	527810	591682	547126	560937	557645	557652	556440	544144	542438	620766	552069
(Treatment) 10	1.95332e+06	1.88545e+06	1.8581e+06				2.04776e+06	2.38491e+06	1.3492e+06	1.58603e+06	1.57969e+06	1.77968e+06	1.45904e+06
12	736963	805073	697395	967444	675145	644108	800439	1.33199e+06	3.52238e+06	3.35754e+06	4.38699e+06	4.80842e+06	3.78732e+06	4.92998e+06	3.82835e+06
14	496210	476521	478862	583212	499959	500403	538409	652618	3.89485e+06	4.31608e+06	9.14887e+06	1.07298e+07	7.22916e+06	8.00123e+06	5.70842e+06
17	462858	484565	528469	484898	473038	480201	565612	557617	1.68599e+07	1.11037e+07	2.1679e+07	1.87018e+07	1.43843e+07	1.0683e+07	7.57551e+06
19	459923	509323	589627	533125	495531	533495	610882	597342	2.19279e+07	1.8269e+07	2.25069e+07	2.40898e+07	1.8578e+07	1.94494e+07	1.46598e+07
21	493453	585664	689083	536930	527918	533631	917692	940875	3.14003e+07	2.50246e+07	31928904	3.16615e+07	3.14526e+07	2.25891e+07	1.78163e+07
Days after tumor injection	CIM053-SG3376								Saline					Control-SG3376
3	456985	452258	458851	460146	466271	460545	458983	463797	448114	454119	456645	459571	459757	462214	458155
6	492707	492798	529711	496796	531196	509112	503923	536051	495543	491159	489821	509058	506990	519973	509977
(Treatment) 10	2.00587e+06	1.71754e+06	2.44749e+06	2.15466e+06	2.85781e+06	2.67739e+06	1.99786e+06	3.56275e+06	1.95488e+06	1.16006e+06	2.50004e+06	2.57725e+06	2.53193e+06	2.49926e+06	2.73529e+06
12	2.32884e+06	1.88637e+06	2.92928e+06	2.21261e+06	1.85263e+06	2.31826e+06	4.11128e+06	2.65039e+06	4.39719e+06	4.16427e+06	5.4711e+06	4.54949e+06	4.67008e+06	3.61709e+06	7.77739e+06
14	1.20039e+06	1.02442e+06	1.4086e+06	1.21884e+06	1.18921e+06	1.66877e+06	1.20341e+06	1.41882e+06	6.47358e+06	6.53588e+06	1.06326e+07	7.3395e+06	6.52389e+06	6.36078e+06	9.96918e+06
17	563170	528448	636841	626982	816125	566364	579345	595917	1.13594e+07	9.06012e+06	2.22224e+07	2.28397e+07	1.67167e+07	1.46464e+07	1.69317e+07
19	544151	470094	541921	662531	820302	546141	525269	545983		2.0517e+07	3.32273e+07	3.00313e+07	2.52993e+07	1.96275e+07	2.34851e+07
21	528594	457826	595774	462377	458590	462731	459601	464498
																Values were accidentaly not saved
																Experimental endpoint

## Sheet: Fig.4d
Garaudé, Marone et al.; Selective Haematological Cancer Eradication with Preserved Haematopoiesis
Figure 4d
Tumor-related luminescence (ph/s/cm2/sr):
Days after MOLM-14 injection	sg49.3 + CIM053-SG3376										sgNTC + CIM053-SG3376										sg49.3 + Saline			sgNTC + Saline
(Treament #1) 12	790803	769211	690625	784270	651977	721307	607220	1.05532e+06	751328	662159	710193	883688	1.01643e+06	1.26011e+06	659080	711034	582155	711551	976220	629643	498867	469319	837091	557050	556881	565477	595142
15	634130	579008	572621	750438	571389	547516	527725	1.0182e+06	464948	634984	557685	767468	714269	753860	846703	583649	584749	665985	725121	554611	864157	790072	2.73181e+06	1.07292e+06	1.26653e+06	993947	858837
19	461624	477003	481216	471125	472606	471155	464080	495943	534298	537703	460182	450796	477497	489936	558229	483968	471291	483280	467243	464862	5.46792e+06	4.04193e+06	1.44974e+07	3.88296e+06	7222361	6.12152e+06	3.93804e+06
21																									1.05972e+07
(Treament #2) 22	466576	514305	545607	458187	484996	484305	475589	499523	629057	841653	456204	458967	475035	461338	462455	485686	460363	458107	455015	456794	1.73859e+07	1.30432e+07	2.71131e+07	1.19671e+07		1.47742e+07	1.60826e+06
23																					2.3758e+07			2.13981e+07		2.0871e+07	2.00971e+07
29	455205	450655	449267	458971	451761	451949	453715	452954	453000	455253	453825	450422	449546	456090	452130	453664	453372	450221	448849	452918
39	452998	451675	453606	455635	454511	456315	450456	452697	451291	452366	452775	453318	451033	449026	447614	449321	454608	451473	449409	455279
43	460893	455101	459247	453757	451836	458114	451138	452058	452605	452866	452100	454455	451660	454137	453000	453424	452828	451849	449266	453358
																												Experimental endpoint
																												Values not recorded

## Sheet: Fig.4e
Garaudé, Marone et al.; Selective Haematological Cancer Eradication with Preserved Haematopoiesis
Figure 4e
Survival:
Group	Mouse internal number	Days Alive after MOLM-14 injection
sg49.3 + CIM053-sgSG3376	7	43
	8	43
	10	43
	11	43
	13	43
	15	43
	16	43
	17	43
	18	43
	20	43
sgNTC + CIM053-SG3376	27	43
	28	43
	29	43
	31	43
	33	43
	34	43
	36	43
	38	43
	39	43
	40	43
sg49.3 + Saline	9	23
	14	22
	19	22
sgNTC + Saline	30	23
	32	21
	35	23
	37	23

## Sheet: Fig.4g
Garaudé, Marone et al.; Selective Haematological Cancer Eradication with Preserved Haematopoiesis
Figure 4g
MOLM-14 in bone marrow (Cell count):
	Saline				CIM053-SG3376
sgNTC	133370	474071	858810	219546	339.306	176.661	186.819	767.787	375.684	571.35	774.134	622.079	362.182	490.036
sg49.3	17898.9	412842	530776	/	5205.48	1567.09	3320.94	7575.11	2239.04	8391.12	6560.36	7140.39	4552.66	8278.19
Non-tumour human cells in bone marrow (Cell count):
	Saline				CIM053-SG3376
sgNTC	1.09895e+06	2.42005e+06	3.70841e+06	1.20007e+06	22346.5	10212.6	9789.62	24802.6	15196.4	16647.1	28635.4	12315.6	14680.4	14582.9
sg49.3	1.1655e+06	1.90316e+06	1.94556e+06	/	2.3352e+06	483026	1.79045e+06	2.44358e+06	858637	3.26857e+06	2.55805e+06	2.85817e+06	2.44329e+06	3.55132e+06
