# Supplementary material for: Selective haematological cancer eradication with preserved haematopoiesis
Source: Nature. 2024 May 22;630(8017):728–35. doi: 10.1038/s41586-024-07456-3 (PMC11186773; doi:10.1038/s41586-024-07456-3)
Supplement: Supplementary file 13 — Source Data Fig. 5 [file 41586_2024_7456_MOESM13_ESM.xlsx]

## Sheet: Fig.5c
Garaudé, Marone et al.; Selective Haematological Cancer Eradication with Preserved Haematopoiesis
Figure 5c
NGS-based quantification of human chimerism (PDX or HSCs and progeny) in the bone marrow of all animals (% reads):
	PDX						HSCs and progeny
sgNTC + Saline	0	/	/	/	/	/	100	/	/	/	/	/
sgNTC + PDX + Saline	92.64	89.58	86.14	94.86	/	/	7.36	10.42	13.86	5.14	/	/
sg49.3 + Saline	0	0.01	/	/	/	/	100	99.99	/	/	/	/
sg49.3 + PDX + Saline	96.3	96.91	90.73	91.35	90.68	/	3.7	3.09	9.27	8.65	9.32	/
sg49.3 + PDX + CIM053-SG7736	0.06	0.01	0.02	0.02	0.01	0.1	99.94	99.99	99.98	99.98	99.99	99.9

## Sheet: Fig.5d
Garaudé, Marone et al.; Selective Haematological Cancer Eradication with Preserved Haematopoiesis
Figure 5d
Next generation sequencingof matching electroporated cells cultured in vitro and from bone marrow of all animals (% of NGS reads)
																															Others
	FDNKEIKLE (wt)						FDNEEIKLE						FDNGEIKLE						FDSGEIKLE						FDSEEIKLE						Sum of frequencies < 0.2%						FDDEEIKLE						FDNREIKLE						FDGGEIKLE
Cultured sgNTC	99.1331	/	/	/	/	/	0	/	/	/	/	/	0	/	/	/	/	/	0	/	/	/	/	/	0	/	/	/	/	/	0.866915	/	/	/	/	/	0	/	/	/	/	/	0	/	/	/	/	/	0
sgNTC + Saline	98.8294	/	/	/	/	/	0	/	/	/	/	/	0	/	/	/	/	/	0	/	/	/	/	/	0	/	/	/	/	/	1.17059	/	/	/	/	/	0	/	/	/	/	/	0	/	/	/	/	/	0
sgNTC + PDX + Saline	98.9314	98.768	98.8616	98.8322	/	/	0	0	0	0	/	/	0	0	0	0	/	/	0	0	0	0	/	/	0	0	0	0	/	/	1.06857	1.23199	1.1384	1.16783	/	/	0	0	0	0	/	/	0	0	0	0	/	/	0
Cultured sg49.3	64.5085	/	/	/	/	/	19.2865	/	/	/	/	/	12.3795	/	/	/	/	/	1.43442	/	/	/	/	/	0.43619	/	/	/	/	/	1.6739	/	/	/	/	/	0	/	/	/	/	/	0.281019	/	/	/	/	/	0
sg49.3 + Saline	35.7464	34.6444	/	/	/	/	33.9495	38.0308	/	/	/	/	25.2329	21.5191	/	/	/	/	1.55783	1.54928	/	/	/	/	0.688317	1.78747	/	/	/	/	2.41018	1.89333	/	/	/	/	0	0	/	/	/	/	0	0.575606	/	/	/	/	0.41492
sg49.3 + PDX + Saline	95.6648	96.0996	91.1044	90.4399	89.6852	/	1.89256	1.50855	4.48225	4.64902	4.90568	/	1.09569	0.885524	2.4496	3.13374	3.16638	/	0	0.243843	0	0	0	/	0	0	0	0.427699	0	/	1.34698	1.50629	1.71993	1.34963	1.92012	/	0	0	0	0	0	/	0	0	0	0	0.322623	/	0
sg49.3 + PDX + CIM053-SG3376	0	0	0	1.12207	0.248586	0	51.7512	51.2845	65.019	51.2958	43.448	61.4936	40.7186	42.5862	29.5836	39.3709	37.1486	33.6272	3.02058	1.77122	2.96242	4.75235	15.6172	1.60895	0.8	1.34499	0.701478	0.612676	1.23474	0.801935	2.34913	1.97118	1.49193	2.12793	1.76196	1.92194	0.656711	0	0	0.318075	0	0	0	0	0	0	0	0	0
[truncated: 5 more columns]
