# Supplementary material for: Selective haematological cancer eradication with preserved haematopoiesis
Source: Nature. 2024 May 22;630(8017):728–35. doi: 10.1038/s41586-024-07456-3 (PMC11186773; doi:10.1038/s41586-024-07456-3)
Supplement: Supplementary file 14 — Source Data Extended Data Fig. 6 [file 41586_2024_7456_MOESM14_ESM.xlsx]

## Sheet: ExtDatFig.6a
Garaudé, Marone et al.; Selective Haematological Cancer Eradication with Preserved Haematopoiesis
Extended Data Figure 6a
hCD45+ mCD45- in spleen in primary transplants (%):
	Saline							CIM053-SG3376
sgNTC	65.3	62.2	57.2	64.7	50.3	66.3	/	1.39	0.76	0.9	1.19	1.08	0.53	0.58	0.65
sg49.3	63.3	61.2	59.6	60.1	61	75.1	58.4	58.7	41.8	51.5	50	55.4	61.4	50.2	62.3
hCD45+ mCD45- in blood in primary transplants (%):
	Saline							CIM053-SG3376
sgNTC	54.4	39.4	57.7	57.4	60	62.3	/	0.19	0.43	0.33	0.27	0.23	0.45	0.24	0.21
sg49.3	43.6	46.1	56.6	39.6	52.4	57.5	65.2	25.8	20.1	29.1	36.6	25.3	28.2	32.4	35.2

## Sheet: ExtDatFig.6b
Garaudé, Marone et al.; Selective Haematological Cancer Eradication with Preserved Haematopoiesis
Extended Data Figure 6b
Multi-lineage differentiation in spleen in primary transplant (Cell count):
	B cells								T cells								Monocytes								pDCs								cDCs								Myeloid cells
sgNTC + Saline	2.69799e+06	2.06136e+06	2.27669e+06	2.38443e+06	2.21607e+06	1.64401e+06	/	/	23198.6	80249.6	32172.9	43423.7	28168.8	23322.5	/	/	36614.3	23902.7	28018.5	22808.4	28436.7	22698.4	/	/	7111.54	4150.05	5707.75	5855.52	4842.66	3348.91	/	/	19093.7	13163.1	14365.6	15950.6	15161.1	9156.23	/	/	117064	68635.3	102739	74967.5	75367.3	54655.8	/	/
sg49.3 + Saline	2.86338e+06	2.6814e+06	3.35925e+06	2.24163e+06	2.4708e+06	1.66593e+06	2.25609e+06	/	35337.6	33177.2	188348	39532.4	55696.1	59760.1	101249	/	45631.6	25421.1	41720	27790	36148.2	17788.3	35677.2	/	3409.31	5217.18	9464.71	5489.6	6314.82	4126.01	5001.24	/	12716.9	14008.5	25171.1	11988.4	14407.6	8675.79	15244.6	/	89740.3	89714.6	113451	60012.4	75268.8	46000.8	48555.1	/
sgNTC + CIM053-SG3376	783.833	585.015	1993.74	947.347	381.69	235.296	400.166	254.785	157.685	568.3	915.763	511.964	173.217	383.514	641.933	13.0659	407.226	493.084	424.702	306.328	459.868	1009.74	2192.58	513.49	4.59277	1.39289	5.89863	2.83637	0	1.85273	0	0	6.12369	0	11.7973	4.25455	1.53289	1.85273	5.00207	1.30659	5009.18	2796.93	4898.82	3735.5	4925.18	5495.19	6772.81	834.911
sg49.3 + CIM053-SG3376	530294	265663	496803	106380	679989	865054	779185	823124	19441.5	795.366	2051.01	990.528	10599.2	43214.1	3461.95	18501.2	11531.7	5862.66	8322.41	2516.8	13709.3	20133.1	14990.3	12913.9	1270.11	1018.8	1653.07	360.315	3062.27	3715.53	4264.15	2319.71	2699.4	2013.71	3642.75	829.938	7085.15	9470.24	9175.97	5349.48	27729.7	22117.1	31819.1	7157.71	48553.7	52899.3	45796	37296.7

## Sheet: ExtDatFig.6c
Garaudé, Marone et al.; Selective Haematological Cancer Eradication with Preserved Haematopoiesis
Extended Data Figure 6c
LT-HSCs in secondary transplants (Cell count):
	Saline								CIM053-SG3376
sgNTC	456.142	15.3649	994.622	40.7753	61.6294	2.39539	20.4277	89.8876	17.5329	29.5544	53.3259	49.0346	14.8231	16.9987	3.27332	14.5886
sg49.3	11.7895	387.598	2.5043	163.767	105.616	16.3358	162.629	168.854	477.881	282.103	105.296	639.203	5.98075	568.059	186.92	154.831

## Sheet: ExtDatFig.6d
Garaudé, Marone et al.; Selective Haematological Cancer Eradication with Preserved Haematopoiesis
Extended Data Figure 6d
hCD45+ mCD45- in spleen in secondary transplants (%):
	Saline								CIM053-SG3376
sgNTC	9.15	4.08	1.88	10.7	5.09	0.22	2	4.37	0.3	0.28	0.049	0.033	5.09	0.021	0.023	0.025
sg49.3	4.59	6.16	6.4	9.27	11.4	9.81	4.69	4.35	5.16	7.94	8.42	9.63	5.94	10.9	4.81	8.11
hCD45+ mCD45- in blood in secondary transplants (%):
	Saline								CIM053-SG3376
sgNTC	12.7	9.13	2.5	16.2	3.02	0.077	2.93	5.03	0.18	0.027	0.016	0.039	0.019	0.032	0.012	0.021
sg49.3	10.4	13.2	10.3	27.5	27.3	14.4	9.32	20.9	7.42	15.1	15.5	13.8	12.3	13.3	8.57	5.98

## Sheet: ExtDatFig.6e
Garaudé, Marone et al.; Selective Haematological Cancer Eradication with Preserved Haematopoiesis
Extended Data Figure 6e
Multi-lineage differentiation in spleen of secondary transplants (Cell count):
	B cells								T cells								Monocytes								pDCs								cDCs								Myeloid cells
sgNTC + Saline	65961.5	47775.2	5316.67	1079.8	50428.1	38.0399	9642.37	89807.8	90.6413	63.6853	11.7625	9.30864	86.517	8.45331	4.6559	77.8032	87.0156	59.9391	2.94064	0	45.1393	0	13.9677	100.686	5123.05	2206.51	1414.45	682.634	4201.72	4.22665	614.579	9922.2	5123.05	2206.51	1414.45	682.634	4201.72	4.22665	614.579	9922.2	435.078	363.381	91.1597	58.9547	643.235	4.22665	32.5913	961.098
sg49.3 + Saline	2620.09	8737.59	54794.9	18454.4	22269.8	65614.4	3035.24	71175.2	26.6149	9.73187	104.394	6.61567	30.2807	42.6099	0	144.225	2.95721	8.10989	49.1268	26.4627	60.5615	52.0787	6.26468	126.197	987.709	978.053	3174.82	1349.6	5618.76	2992.16	848.865	6550.23	987.709	978.053	3174.82	1349.6	5618.76	2992.16	848.865	6550.23	76.8875	100.563	540.395	158.776	417.201	402.426	34.4558	853.333
sgNTC + CIM053-SG3376	237.577	858.595	66.1765	6.16096	0	38.4307	3.25534	55.8259	3.16769	0	0	0	0	6.40512	0	0	0	0	0	0	0	0	0	0	288.26	153.643	3.67647	3.08048	2.78964	16.0128	0	8.81462	288.26	153.643	3.67647	3.08048	2.78964	16.0128	0	8.81462	15.8384	15.0631	3.67647	0	0	0	0	11.7528
sg49.3 + CIM053-SG3376	41946.5	42034	48405.2	8438.53	51458.6	34862.4	20874.8	7.86048	62.1225	89.5255	63.7899	30.1855	99.0858	31.1133	27.7176	0	37.9638	57.2963	22.5141	3.35395	61.3388	43.5586	27.7176	0	5180.33	4612.35	2326.45	4886.7	4322.03	3204.67	3135.56	10.4806	5180.33	4612.35	2326.45	4886.7	4322.03	3204.67	3135.56	10.4806	483.175	644.584	337.711	476.26	953.111	457.365	464.27	2.62016
Multi-lineage differentiation in blood of secondary transplants (Cell count):
	B cells								T cells								Monocytes								pDCs								cDCs								Myeloid cells
sgNTC + Saline	7572.91	10209.1	3389.41	5312.11	1651.85	15.5491	9972.34	2532.34	0	0	16.6148	10.9153	8.19777	0	21.5852	14.9254	3468.45	2566.5	1063.34	1451.73	676.316	0	982.125	1771.14	36.9771	16.2436	0	7.27686	0	0	0	9.95025	3461.06	1713.71	1827.62	1790.11	922.249	0	949.747	2761.19	1479.09	917.766	598.131	1226.15	282.823	10.366	410.118	796.02
sg49.3 + Saline	5730.36	9897.22	12386.5	19854.5	13084.6	12783.9	13237.1	13039.4	24.0015	15.0872	36.5923	19.0817	29.0447	0	0	667.716	1800.11	2760.96	4336.19	2094.22	6324.48	2445.16	2734.05	4818.9	12.0008	45.2617	0	0	58.0894	0	9.62696	18.8976	2904.18	5853.84	3860.49	2933.81	9969.59	2467.19	2291.22	8755.91	5088.32	6502.59	3183.53	6277.88	5235.31	1277.65	2897.71	6280.31
sgNTC + CIM053-SG3376	30.8483	17.7482	8.74317	46.1686	14.1239	171.735	8.49144	14.9603	0	0	0	0	0	114.49	4.24572	3.74006	174.807	35.4964	17.4863	5.12985	0	343.471	16.9829	14.9603	0	0	0	0	0	0	0	0	71.9794	0	26.2295	0	14.1239	0	8.49144	3.74006	41.1311	0	8.74317	0	0	57.2451	8.49144	3.74006
sg49.3 + CIM053-SG3376	3519.27	6709.53	11926.2	8177.23	8628.41	12097.9	7629.89	1153.11	18.1406	8.94604	10.3526	0	0	6.41797	22.7758	4.78469	2231.29	2603.3	1480.43	2951.06	2388.86	2650.62	3239.86	856.459	36.2812	17.8921	20.7053	0	17.8273	0	34.1637	0	5297.05	4258.32	3395.66	3445.65	3262.4	4030.49	4509.61	1655.5	1378.68	3748.39	8437.4	4171.05	2210.59	4351.38	5585.77	521.531

## Sheet: ExtDatFig.6g
Garaudé, Marone et al.; Selective Haematological Cancer Eradication with Preserved Haematopoiesis
Extended Data Figure 6g
Off target editing frequencies (%):
	sgNTC cultured (Donor 1)	sg49.3 cultured (Donor 1)	sgNTC cultured (Donor 2)	sg49.3 cultured (Donor 2)		sgNTC + Saline (BM 1st Tx)	sg49.3 + Saline (BM 1st Tx - Host 1)	sg49.3 + Saline (BM 1st Tx - Host 2)	sg49.3 + CIM053-SG3376 (BM 1st Tx)		sgNTC + Saline (Spleen 1st Tx)	sg49.3 + Saline (Spleen 1st Tx - Host 1)	sg49.3 + Saline (Spleen 1st Tx - Host 2)	sg49.3 + CIM053-SG3376 (Spleen 1st Tx)		sgNTC + Saline (Spleen 2nd Tx)	sg49.3 + Saline (Spleen 2nd - Host 1)	sg49.3 + Saline (Spleen 2nd - Host 2)	sg49.3 + CIM053-SG3376 (Spleen 2nd)
chr1:51741745-51741768	1.218	1.342	1.242	1.359		1.006	1.272	1.087	1.121		1.353	1.332	1.23	1.304		1.143	1.224	0.952	0.946
chr1:82078758-82078781	0.944	1.1	0.943	1.147		0.988	0.851	1.041	0.868		0.947	1.098	1.176	1.067		1.002	1.006	0.993	1.218
chr1:87868659-87868682	1.24	2.211	1.245	1.724		1.07	1.703	1.638	2.773		1.114	1.743	1.66	1.828		1.116	1.551	0.915	2.813
chr1:150634574-150634597	1.115	1.325	1.337	1.37		1.067	0.873	1.201	0.985		1.235	0.971	1.142	1.084		1.245	1.256	1.309	1.156
chr1:156019041-156019064	0.979	1.496	1.071	0.974		1.043	0.967	0.752	0.76		1.255	1.068	0.775	1.117		0.967	1.063	0.985	1.131
chr1:186651567-186651590	0.717	1.149	0.98	1.142		0.83	1.088	1.116	1.341		0.897	1.045	1.605	1.46		0.71	1.388	1.004	1.072
chr1:195234221-195234244	1.22	1.024	1.162	1.173		0.997	1.059	1.186	1.018		1.061	1.098	0.969	1.058		1.091	1.093	0.945	0.973
chr1:198709701-198709724	1.1938	36.0165	1.0475	26.2695		0.8914	49.9054	56.8387	99.6498		1.043	55.7171	57.7448	98.7652		1.0029	52.9939	50.9519	98.8144
chr2:39412804-39412827	1.056	1.088	1.033	1.234		0.975	1.005	0.918	1		1.197	1.004	1.17	1.312		0.991	1.011	0.99	1.056
chr2:34867163-34867186	0.983	1.224	1.08	1.373		0.852	1.234	0.905	1.099		0.974	1.142	1.201	1.166		0.97	0.877	1.079	0.974
chr2:185512341-185512364	1.005	1.239	0.972	1.244		0.829	1.074	1.016	3.266		1.053	1.039	1.145	1.907		0.934	1.1	1.132	1.281
chr3:144582419-144582442	1.143	1.214	1.103	1.231		0.922	0.944	1.027	0.883		0.894	1.003	1.199	0.938		1.045	1.068	0.991	1.14
chr4:187096100-187096123	1.2	1.246	1.211	1.279		1.085	1.163	1	1.112		1.129	0.981	1.144	1.075		1.079	1.327	1.328	1.27
chr4:27305180-27305203	1.137	1.442	1.303	1.283		1.175	1.042	1.117	1.033		1.055	1.074	1.107	1.005		1.071	1.187	1.107	1.305
chr4:175196097-175196120	1.18	1.139	1.113	1.231		0.885	0.914	1.091	1.054		1.163	0.98	1.098	1.003		1.098	1.146	1.095	1.411
chr4:47795440-47795463	0.833	0.821	0.812	0.927		0.709	0.619	0.772	0.741		0.937	0.802	0.833	0.857		0.886	0.819	0.741	0.923
chr5:161231649-161231672	0.861	0.767	0.901	1.061		0.724	0.669	0.702	0.774		0.898	0.852	0.787	0.696		0.766	0.831	0.668	0.835
chr5:142602483-142602506	0.714	0.697	0.794	1.24		0.817	0.671	0.671	0.667		0.59	0.799	1.133	0.838		0.731	0.501	1.033	0.919
chr5:61515014-61515037	0.818	0.909	0.879	0.904		0.722	0.701	0.724	0.712		0.823	0.685	0.798	0.653		0.805	0.946	0.806	0.865
chr6:18109427-18109450	0.861	0.852	0.91	0.978		0.757	0.835	0.845	0.829		0.821	0.872	0.816	0.665		0.796	0.923	0.963	0.766
chr6:64142223-64142246	0.699	0.708	0.842	1.063		0.574	0.497	0.589	0.535		0.718	0.645	0.62	0.595		0.646	0.769	0.533	0.835
chr6:156162033-156162056	0.684	0.697	0.718	0.623		0.542	0.614	0.629	0.527		0.61	0.543	0.596	0.449		0.601	0.59	0.623	0.577
chr6:10967132-10967155	0.828	0.717	0.885	0.926		0.758	0.606	0.769	1.234		0.794	0.797	0.917	0.847		0.673	0.752	0.661	0.929
chr6:21539390-21539413	1.116	1.341	1.204	1.161		0.979	1.172	1.04	1.062		1.052	1.075	1.291	0.729		0.955	1.006	0.998	2.426
chr7:106242706-106242729	0.951	1.035	0.875	1.047		0.727	0.646	0.934	0.888		0.756	0.78	0.908	0.9		0.688	0.887	0.774	0.757
chr8:112183410-112183433	1.192	1.155	1.194	1.263		0.802	0.85	0.707	0.927		0.828	0.973	0.902	0.792		0.837	1.057	0.904	1.121
chr8:97904256-97904279	0.894	0.937	0.956	0.873		0.73	0.697	0.726	0.786		0.905	0.744	0.821	0.676		0.959	0.897	0.838	0.817
chr8:99456952-99456975	1.254	1.166	1.081	1.374		1.007	0.96	1.113	1.088		1.036	0.967	1.25	0.986		1.1	1.215	1.303	1.284
chr8:67606341-67606364	1.079	1.23	1.067	1.084		0.865	0.833	0.919	0.915		1.05	0.951	0.991	0.859		0.938	0.866	1.057	1.105
chr9:19089740-19089763	0.678	0.733	0.611	0.807		0.495	0.596	0.635	0.658		0.644	0.58	0.549	0.559		0.668	0.644	0.76	0.741
chr10:36759036-36759059	0.877	1.09	1.028	1.091		0.84	0.888	0.832	0.959		1.011	0.863	0.862	0.802		0.884	0.883	0.854	1.159
chr10:34386876-34386899	0.853	0.822	0.924	0.828		0.672	0.739	0.87	0.802		0.923	0.735	0.868	0.864		0.84	0.776	0.932	0.895
chr10:29941577-29941600	1.544	1.176	1.253	1.114		1.179	0.914	1.086	0.941		1.124	1.235	1.3	1.05		1.178	1.15	1.343	1.263
chr11:106322585-106322608	1.347	1.358	1.272	1.292		1.054	1.007	1.055	1.121		1.254	1.086	1.209	1.09		1.298	1.227	1.184	1.319
chr11:3347030-3347053	0.87	0.953	0.819	0.929		0.784	0.602	0.716	0.753		0.826	0.714	0.729	0.72		0.595	0.591	0.69	0.82
chr11:81492303-81492326	1.128	1.729	1.222	1.492		0.975	1.212	1.811	1.617		1.082	1.705	1.902	1.649		1.011	2.151	3.209	3.765
chr11:17585163-17585186	0.975	1.149	0.612	1.184		0.976	1.201	0.918	0.679		0.815	0.948	0.987	0.946		0.88	1.115	1.022	1.059
chr12:18300589-18300612	1.113	1.07	1.229	1.297		0.851	0.817	0.946	1.188		0.945	0.939	1.189	1.007		0.829	1.077	0.828	1.415
chr12:68168781-68168804	1.076	2.371	1.137	1.677		0.841	2.14	2.001	5.178		1.124	2.899	2.833	4.561		1.209	1.816	2.034	4.219
chr13:26973696-26973719	1.151	6.359	0.895	2.935		0.869	5.475	5.673	6.439		0.971	5.097	6.17	9.75		0.999	6.605	4.865	11.788
chr13:62276751-62276774	1.229	1.344	1.146	1.296		1.096	1.403	2.467	1.51		1.277	1.458	1.485	1.501		1.13	1.639	1.34	1.452
chr13:48592928-48592951	1.249	1.175	1.044	1.302		0.898	0.915	0.971	0.893		0.964	0.934	1.112	0.808		0.881	1.085	1.029	1.191
chr13:76010084-76010107	0.716	0.677	0.627	0.781		0.518	0.873	0.577	0.625		0.598	0.522	0.783	0.898		0.709	0.57	0.799	0.786
chr13:85602151-85602174	1.226	1.267	1.269	1.337		1.022	1.058	1.12	1.227		1.164	0.999	1.117	1.217		1.228	1.117	1.029	1.265
chr13:49527001-49527023	0.818	0.71	0.826	0.865		0.646	0.71	0.662	0.779		0.678	0.629	0.723	0.749		0.634	0.602	0.681	0.788
chr14:20777632-20777655	0.774	0.9	0.886	0.938		0.703	0.725	0.741	0.782		0.758	0.708	0.937	0.809		0.88	0.845	0.894	0.858
chr15:32221215-32221238	0.504	0.493	0.515	0.528		0.403	0.426	0.501	0.42		0.495	0.459	0.467	0.428		0.37	0.455	0.473	0.524
chr15:63552384-63552407	1.374	1.16	1.269	1.441		1.111	0.982	1.086	1.021		1.051	1.082	1.16	0.991		1.109	1.203	1.148	1.358
chr15:20419397-20419420	1.09	1.175	1.137	1.175		0.986	1.117	1.038	1.06		1.243	0.967	1.156	0.907		0.955	0.956	1.039	1.171
chr16:886007-886030	0.886	2.214	0.746	1.707		0.487	3.458	4.743	3.369		0.621	3.429	3.225	4.731		0.356	2.993	1.424	5.47
chr17:62968300-62968323	0.945	1.142	1.009	0.915		0.837	0.83	0.834	0.828		0.831	0.878	1.003	0.945		0.782	0.893	1.118	1.035
chr17:65771629-65771652	0.936	1.091	1.142	0.96		0.888	0.761	0.675	0.944		0.911	0.841	1.204	0.603		1.14	0.997	1.117	0.711
chr17:39171648-39171671	0.944	1.309	1.045	1.216		0.93	1.33	1.512	3.221		0.905	1.169	1.14	2.119		0.958	1.586	1.993	2.14
chr17:72778516-72778539	0.827	0.911	0.89	0.919		0.782	0.672	0.779	0.79		0.777	0.791	0.735	0.731		0.883	0.727	0.661	0.831
chr18:32595784-32595807	1.002	1.27	0.968	1.121		0.77	0.821	0.78	0.927		0.941	0.806	0.839	0.774		0.862	0.984	0.899	1.088
chr18:71643072-71643095	0.991	1.03	0.962	1.017		0.453	0.425	0.88	0.819		1.48	0.611	0.914	0.925		0.616	1.463	0.897	0.785
chr19:3419246-3419269	1.066	1.162	1.069	0.97		0.851	0.828	0.972	0.823		1.133	1.055	1.159	0.905		1.224	0.981	1.044	1.118
chr19:21575300-21575323	1.157	1.128	1.259	1.155		1.04	1.002	1.061	0.966		1.306	0.923	1.024	1.038		1.164	1.249	0.946	1.198
chrX:138084538-138084561	0.899	0.904	0.964	0.959		0.634	0.918	0.91	0.821		0.881	0.724	0.892	0.842		0.8	0.89	0.787	0.874
