# Supplementary material for: Selective haematological cancer eradication with preserved haematopoiesis
Source: Nature. 2024 May 22;630(8017):728–35. doi: 10.1038/s41586-024-07456-3 (PMC11186773; doi:10.1038/s41586-024-07456-3)
Supplement: Supplementary file 15 — Source Data Extended Data Fig. 7 [file 41586_2024_7456_MOESM15_ESM.xlsx]

## Sheet: ExtDatFig.7b
Garaudé, Marone et al.; Selective Haematological Cancer Eradication with Preserved Haematopoiesis
Extended Data Figure 7b
CD45 MFI
	CIM053-SG3376							Saline or Control-CIM053
	451	356	414	318	692	429	406	779	767	775	674	855

## Sheet: ExtDatFig.7d
Garaudé, Marone et al.; Selective Haematological Cancer Eradication with Preserved Haematopoiesis
Extended Data Figure 7d
Tumor-related luminescence (ph/s/cm2/sr):
Days since MOLM-14 injection	sg49.3 + CIM053-SG3376								sgNTC + CIM053-SG3376								sg49.3 + Saline								sgNTC + Saline
5	153992	150902	154554	153069	156689	161310	153965	153918	160071	157557	151886	153549	153207	154197	157095	158514	153998	157739	153400	153039	157554	159193	150630	152098	159181	152772	152820	150663	153933	153061	158971	157449
7	161191	157880	162787	157969	155626	160834	159902	158407	160460	157327	157259	163266	154509	155055	161113	159814	162807	164400	171712	160301	158543	160276	158362	158041	156587	158039	160693	155698	159408	158201	159172	157390
10	170649	164285	162349	153555	184552	165228	153418	156646	164934	160656	169207	162751	159011	153155	170483	155794	166867	168538	157225	159335	200773	169698	152063	162061	161373	165920	165243	155895	163236	163148	156272	154943
12	173744	160769	150962	153704	203500	161056	174377	151774	156794	153990	158288	159701	160697	154360	159025	159674	198943	188596	151070	150645	305290	179393	150851	164040	195764	313166	185431	152769	221634	199868	196570	163085
14	157895	153657	157158	151945	187406	157509	161484	153535	153738	152861	155787	176683	154808	154846	204888	156261	242656	232031	258025	325307	528005	247708	192235	186738	155834	635249	241007	154907	280842	233116	192485	193030
18	156822	161710	156805	158643	155990	165882	457802	454726	156792	156987	157743	190694	156633	170127	155814	154644	1.61814e+06	404084	966045	1.54165e+06	2.16201e+06	1.3516e+06	589382	689632	722782	3.69024e+06	2.10393e+06	159166	1.59183e+06	479560	158421	347909
21	152032	162724	155441	155994	158098	184977	156507	156230	153619	156790	161356	214377	160827	166343	154624	154305	3.63818e+06	846778	280184	3.18128e+06	7.6811e+06	2.09317e+06	1.43511e+06	1.47299e+06	2.01715e+06	1280629	7.1475e+06	174093	3.86772e+06	1.52934e+06	215650	1.53647e+06
23																					1.04243e+07
24	161463	188149	171675	363725	155056	157280	169295	262647	178029	217163	183071	373371	161361	174633	156120	177084	7.89649e+06	1.21375e+06	7.95288e+06	1.69488e+06		3.3618e+06	4.70803e+06	4.52934e+06	3.69248e+06	9.54538e+06	1.00917e+07	537522	6.90796e+06	3.95245e+06	4.7141e+06	2.85943e+06
26																	9.40437e+06			8.0967e+06			5473051				9.1892e+06			6.03356e+06
27																			1.13229e+07												7.57959e+06
28	163358	182721	159022	155308	165401	200175	156298	170447	176864	212256	151902	153932	159389	164809	159227	163982		7.65908e+06				5.77311e+06		5.52276e+06	6.74473e+06	1.01087e+07		155883	2.86556e+06			7.76458e+06
29																						9.89559e+06			1.31433e+07	13308765			9.62055e+06
34	152931	151285	151565	152602	149186	149128	148630	148358	149257		153962	183407	152710	152491	154012	153617												185058
40																												487338
41	152659	150717	151549	151132	153191	152616	152624	152550	152897		152098	157804	152646	152834	152192	154742
																																	Experimental endpoint
																																	Values not recorded

## Sheet: ExtDatFig.7e
Garaudé, Marone et al.; Selective Haematological Cancer Eradication with Preserved Haematopoiesis
Extended Data Figure 7e
Survival:
Group	Mouse internal number	Days Alive after MOLM-14 injection
sg49.3 + CIM053-SG3376	Mouse 1	40
	Mouse 2	40
	Mouse 6	40
	Mouse 7	40
	Mouse 11	40
	Mouse 12	40
	Mouse 16	40
	Mouse 17	40
sgNTC + CIM053-SG3376	Mouse 21	40
	Mouse 26	40
	Mouse 27	40
	Mouse 31	40
	Mouse 32	40
	Mouse 36	40
	Mouse 37	40
sg49.3 + Saline	Mouse 3	26
	Mouse 4	28
	Mouse 8	27
	Mouse 9	26
	Mouse 13	23
	Mouse 14	29
	Mouse 18	26
	Mouse 19	28
sgNTC + Saline	Mouse 23	29
	Mouse 24	28
	Mouse 28	26
	Mouse 30	40
	Mouse 33	29
	Mouse 34	26
	Mouse 38	27
	Mouse 40	28

## Sheet: ExtDatFig.7i
Garaudé, Marone et al.; Selective Haematological Cancer Eradication with Preserved Haematopoiesis
Extended Data Figure 7i
MOLM-14 cells in bone marrow (Cell count)
	Saline								CIM053-SG3376
sgNTC	8520.82	185463	16409.8	7536.9	5610.44	12187.7	11644.4	/	624.187	285.856	680.779	828.559	374.519	680.226	664.01	580.251
sg49.3	358491	18315.7	116830	5034.39	12035.2	4464.85	11999.6	/	8740.27	8927.53	6648.74	12237.5	12098	16947.9	10627.6	8482.47
MOLM-14 cells in spleen (Cell count)
	Saline								CIM053-SG3376
sgNTC	43841.5	45375.9	158682	77836.4	42866.2	136603	79995.9	67547.1	185.476	862.858	572.149	577.637	834.022	870.91	1263.02	6406.61
sg49.3	186688	48897.3	265888	39230.6	11229	32977.8	60957.4	115731	593.003	8513.47	18881.7	3140.97	4223.13	8114.19	4390.08
MOLM-14 cells in blood (Cell count)
	Saline								CIM053-SG3376
sgNTC	919.431	28509	12284.7	385.508	914.04	165.583	479.851	/	0	3.52361	9.26445	0	6.50157	4.6187	0	0
sg49.3	464.018	3640.7	10239.1	22634.7	1673.88	425.431	7430.71	/	7.13398	4.55782	0	25.5684	9.3802	24.7995	8.64168	12.142

## Sheet: ExtDatFig.7j
Garaudé, Marone et al.; Selective Haematological Cancer Eradication with Preserved Haematopoiesis
Extended Data Figure 7j
Non-tumour human cells in bone marrow (Cell count)
	Saline								CIM053-SG3376
sgNTC	14350231	11755034	11186672	18646226	15770397	10050000	14790681	11135029	23314.6	106360	44121.9	58229.8	17069.2	49711.3	42745.6	53270.1
sg49.3	12390893	13142032	11096310	2817555	17096621	12335642	11958162	/	8634971	2663850	5154973	8216996	7337563	5601877	10073369	8017310
Non-tumour human cells in spleen (Cell count)
	Saline								CIM053-SG3376
sgNTC	4707692	755862	2196274	3492866	4800770	3811890	4598817	/	7507.76	13562.6	14181.5	11596.7	8646.38	13465.8	5805.59	46281.1
sg49.3	2828687	3439710	4429672	3783805	884863	4441874	4173040	2932523	26500.5	665998	2115842	572903	762714	1353834	973634	/
Non-tumour human cells in blood (Cell count)
	Saline								CIM053-SG3376
sgNTC	54882.4	135435	139842	50190.3	59450.3	38967.3	28269.9	10395	43.1932	255.462	3177.71	669.48	198.298	94.6833	130.09	98.5639
sg49.3	73698	82791.1	75362.5	79242.9	104198	62194.8	/	/	73175.6	16476.5	24600.9	100029	30837.4	50695.2	108362	59738.4

## Sheet: ExtDatFig.7k
Garaudé, Marone et al.; Selective Haematological Cancer Eradication with Preserved Haematopoiesis
Extended Data Figure 7j
LT-HSCs in bone marrow (Cell count)
	Saline								CIM053-SG3376
sgNTC	3040.33	4110.92	6498.7	8985.26	2727.33	5538.74	1246.82	6088.65	0	60.6807	0	0	0	0	0	0
sg49.3	10860.5	6461.26	6307.71	1074.54	4721.74	6196.77	5274.58	/	9680.99	126.218	3835.1	8297.35	7074.95	4156.96	9907.25	9566.98
