# Supplementary material for: Selective haematological cancer eradication with preserved haematopoiesis
Source: Nature. 2024 May 22;630(8017):728–35. doi: 10.1038/s41586-024-07456-3 (PMC11186773; doi:10.1038/s41586-024-07456-3)
Supplement: Supplementary file 16 — Source Data Extended Data Fig. 8 [file 41586_2024_7456_MOESM16_ESM.xlsx]

## Sheet: ExtDatFig.8a
Garaudé, Marone et al.; Selective Haematological Cancer Eradication with Preserved Haematopoiesis
Extended Data Figure 8a
Weight relative to weight at start (%)
Days since MOLM-14 injection	sg49.3 + Saline			sg49.3 + CIM053-SG3376										sgNTC + Saline				sgNTC + CIM053-SG3376
0
4	0	0	0	0	0	0	0	0	0	0	0	0	0	0	0	0	0	0	0	0	0	0	0	0	0	0	0
7	4	0	0	4	0	5	0	4	0	0	0	0	0	0	-4	0	9	9	-4	5	10	5	9	9	0	0	0
12	8	0	4	0	0	11	0	4	5	0	0	4	4	0	-4	-4	4	9	-9	0	14	0	9	0	4	5	-4
12	4	0	0	4	5	5	4	4	5	0	-4	4	-4	0	-4	0	9	5	-9	0	14	0	9	0	8	5	-4
15	3	-2	0	3	3	5	3	6	5	-1	-2	3	-2	-1	-1	-2	13	4	-10	0	10	3	9	0	10	4	-3
17	4	1	3	1	2	6	3	2	9	0	0	10	2	1	-4	3	13	4	-7	5	16	8	9	3	2	5	-1
18	4	1	2	4	4	8	2	3	10	0	-3	9	0	3	-5	-3	10	7	-7	6	15	9	8	1	3	6	-3
19	3	0	2	3	1	8	2	3	8	0	0	3	2	3	-7	-1	10	6	-7	4	14	7	9	4	3	5	-3
20	3	-2	0	4	0	6	0	2	6	-2	1	3	0	3	-8	-1	9	6	-7	4	16	8	9	3	3	3	-1
21	3	-2	-2	5	0	7	3	3	4	-3	-1	4	3	1	-10	-2	8	6	-7	4	14	7	10	2	2	7	-4
22	0	-8	-9	5	0	7	3	1	4	-2	1	3	3	-2	-16	-3	6	5	-7	3	13	7	6	-1	5	8	-4
23	-2	-13	-14	4	1	9	2	3	6	-2	-1	2	0	-8		-10	4	10	-6	5	18	11	13	2	6	11	-1
26	-8			3	3	8	3	3	4	1	0	5	1	-13		-15	-5	5	-3	5	14	12	8	4	5	9	-2
29				5	2	7	1	3	3	-1	3	5	6					3	-8	5	12	7	4	3	5	6	-4
33				5	2	7	4	3	6	1	0	3	7					5	-7	8	15	12	7	3	5	10	-4
36				5	1	7	5	4	3	0	2	4	8					6	-7	8	14	8	8	6	7	11	-3
39				6	1	12	6	3	7	1	2	7	7					7	-7	9	16	10	9	7	6	11	-1
41				5	1	12	7	3	5	2	2	7	8					6	-6	10	17	10	9	9	6	9	0
43				5	1	14	5	3	5	1	1	5	7					6	-6	13	14	9	9	7	5	8	0

## Sheet: ExtDatFig.8b
Garaudé, Marone et al.; Selective Haematological Cancer Eradication with Preserved Haematopoiesis
Extended Data Figure 8b
MOLM-14 cells in spleen (Cell count)
	Saline				CIM053-ADC
sgNTC	14949.5	15333.4	14078.6	10148.4	1135.58	821.566	740.633	915.64	2795.42	1645.06	1141.99	1324.6	893.543	2380.18
sg49.3	11232.2	1585.15	16042.2	/	613.426	2427.3	2672.67	1218.56	1107.6	2747	1796.31	1570.42	2635.56	1520.44
MOLM-14 in blood (Cell count)
	Saline				CIM053-ADC
sgNTC	21604	13383.8	14571.3	38118.3	3.35356	16.4771	4.57159	0	2.12877	0	0	5.55177	3.68778	2.9933
sg49.3	28480.5	28272.6	36960.4	/	34.6256	43.6091	22.4394	49.828	63.0968	85.1567	49.6239	90.1497	49.2323	90.9738

## Sheet: ExtDatFig.8c
Garaudé, Marone et al.; Selective Haematological Cancer Eradication with Preserved Haematopoiesis
Extended Data Figure 8c
Non-tumour human cells in spleen (Cell count)
	Saline				CIM053-SG3376
sgNTC	789185	1.35469e+06	1.19087e+06	924138	26245.3	7939.56	10684.5	10239.1	54801.3	30948.5	45912.8	12361.9	13325.8	56996.9
sg49.3	787417	262355	1.07838e+06	/	40306.5	199660	217201	101424	216844	359280	275655	367748	323276	325106
Non-tumour human cells in blood (Cell count)
	Saline				CIM053-SG3376
sgNTC	24862.1	19253.1	17201.8	24430.8	174.385	19.2233	361.156	37.5252	36.1891	73.3712	80.1081	61.0695	22.1267	55.376
sg49.3	36967.9	36499.2	44439.5	/	13599.2	10505.4	14226.6	11697.1	23324.8	14151	9851.81	22590.3	9423.89	11632.1
