# Supplementary material for: Selective haematological cancer eradication with preserved haematopoiesis
Source: Nature. 2024 May 22;630(8017):728–35. doi: 10.1038/s41586-024-07456-3 (PMC11186773; doi:10.1038/s41586-024-07456-3)
Supplement: Supplementary file 17 — Source Data Extended Data Fig. 10 [file 41586_2024_7456_MOESM17_ESM.xlsx]

## Sheet: ExtDatFig.10c
Garaudé, Marone et al.; Selective Haematological Cancer Eradication with Preserved Haematopoiesis
Extended Data Figure 10c
NGS-based quantification of human chimerism (PDX or HSCs and progeny) in the bone marrow of animals killed before treatment (% reads):
	PDX			HSCs and progeny
sgNTC	0.01	0	0	99.99	100	100
sgNTC + PDX	0.15	0.15	/	99.85	99.85	/
sg49.3	0	/	/	100	/	/
sg49.3 + PDX	0.16	0.25	/	99.84	99.75	/
NGS-based quantification of human chimerism (PDX or HSCs and progeny) in the spleen of animals killed before treatment (% reads):
	PDX			HSCs and progeny
sgNTC	0	0	0	100	100	100
sgNTC + PDX	0.07	0.03	/	99.93	99.97	/
sg49.3	0	/	/	100	/	/
sg49.3 + PDX	0.04	0.02	/	99.96	99.98	/

## Sheet: ExtDatFig.10d
Garaudé, Marone et al.; Selective Haematological Cancer Eradication with Preserved Haematopoiesis
Extended Data Figure 10d
NGS-based quantification of human chimerism (PDX or HSCs and progeny) in the spleen of all animals (% reads):
	PDX						HSCs and progeny
sgNTC + Saline	0	/	/	/	/	/	100	/	/	/	/	/
sgNTC + PDX + Saline	18.42	26.67	14.13	27.26	/	/	81.58	73.33	85.87	72.74	/	/
sg49.3 + Saline	0.05	0.02	/	/	/	/	99.95	99.98	/	/	/	/
sg49.3 + PDX + Saline	25.81	16.25	17.95	19.15	19.03	/	74.19	83.75	82.05	80.85	80.97	/
sg49.3 + PDX + CIM053-SG3376	0.03	0.03	0.05	0.05	0.03	0.16	99.97	99.97	99.95	99.95	99.97	99.84

## Sheet: ExtDatFig.10e
Garaudé, Marone et al.; Selective Haematological Cancer Eradication with Preserved Haematopoiesis
Extended Data Figure 10e
Next generation sequencing of matching electroporated cells cultured in vitro and from spleen of all animals (% of NGS reads):
																									Others
	FDNKEIKLE (wt)						FDNEEIKLE						FDNGEIKLE						FDSGEIKLE						FDSEEIKLE						FDDEEIKLE						FDSKEIKLE						FDNREIKLE						FDGGEIKLE
Cultured sgNTC	99.1331	/	/	/	/	/	0	/	/	/	/	/	0	/	/	/	/	/	0	/	/	/	/	/	0	/	/	/	/	/	0	/	/	/	/	/	0	/	/	/	/	/	0	/	/	/	/	/	0
Spleen sgNTC + Saline	98.9009	/	/	/	/	/	0	/	/	/	/	/	0	/	/	/	/	/	0	/	/	/	/	/	0	/	/	/	/	/	0	/	/	/	/	/	0	/	/	/	/	/	0	/	/	/	/	/	0
Spleen sgNTC + PDX +Saline	98.7714	98.6398	98.8325	98.5926			0.223718	/	/	/	/	/	0	/	/	/	/	/	0	/	/	/	/	/	0	/	/	/	/	/	0	/	/	/	/	/	0	/	/	/	/	/	0	/	/	/	/	/	0
Cultured sg49.3	64.5085	/	/	/	/	/	19.2865	/	/	/	/	/	12.3795	/	/	/	/	/	1.43442	/	/	/	/	/	0.43619	/	/	/	/	/	0	/	/	/	/	/	0	/	/	/	/	/	0.281019	/	/	/	/	/	0
Spleen sg49.3 + Saline	32.7573	33.9071	/	/	/	/	37.503	37.503	/	/	/	/	23.5298	22.6416	/	/	/	/	1.64492	1.87933	/	/	/	/	0.714257	1.15319	/	/	/	/	0.473462	0.561294	/	/	/	/	0.282451	0	/	/	/	/	0.238763	0.338028	/	/	/	/	0.216411
Spleen sg49.3 + PDX + Saline	46.6458	45.1147	43.1991	42.8224	41.9473	/	31.5276	28.6183	33.6736	30.6314	29.2011	/	16.9251	20.4878	18.4285	20.7938	22.8417	/	1.79262	2.02134	1.32932	1.59077	1.27997	/	0.290115	0.64306	0.535422	0.757081	0.701141	/	0	0	0	0.236588	0	/	0	0	0	0	0	/	0.555158	0.469203	0.374532	0.26588	0.595206	/	0
Spleen sg49.3 + PDX + CIM053-SG3376	0.392375	0.777984	0.472293	1.87708	0.496235	0.226273	58.7542	62.2617	60.363	61.4733	60.7626	61.6681	32.8852	31.2069	30.9651	27.6084	29.539	30.0136	3.63586	2.7782	3.9967	3.95188	3.57811	2.71053	1.2878	0.519751	1.35461	1.24821	2.10464	0.870281	0.239914	0.315133	0.244234	0.266794	0.311235	0.449381	0	0	0	0	0	0	0	0	0	0	0	0	0
[truncated: 17 more columns]
